# Supplementary material for: Hyperhidrosis Prevalence and Demographical Characteristics in Dermatology Outpatients in Shanghai and Vancouver
Source: PLoS One. 2016 Apr 22;11(4):e0153719. doi: 10.1371/journal.pone.0153719 (PMC4841532; doi:10.1371/journal.pone.0153719)
Supplement: S1 File — (XLSX) [file pone.0153719.s002.xlsx]

## Sheet: Sheet1
Individual database of all participants in Vancouver and Shanghai
Study center	Chart No.	Ethnicity (Cau-Chi- SSEA-O)	Skin type	Age (5 groups)	Dx (Final 1)	CHI	CAU	SSEA	Others	Sex (M=0, F=1)	Age	Age group (3 groups)	Age <30	Age 30-50	Age >50	BMI	BMI <18.5	BMI 18.5 -24.9	BMI >24.9	HT (cm)	WT (kg)	HH-P / HH-I / Non-HH	HH Scores (Freq)	HH Score (1-3)	HH Score (2-3)	HH Score (3)	HH Anatomic Subtype (YZ)	HH(HH-P + I)	Pri HH (HH-P + I)	AH (HH-P + I)	PPH (HH-P + I)	GFH (HH-P + I)	LOHH (HH-P + I)	HH(HH-P)	Pri HH (HH-P)	AH (HH-P)	PPH (HH-P)	GFH (HH-P)	LOHH (HH-P)	HH(HH-I)	Pri HH (HH-I)	AH (HH-I)	PPH (HH-)	GFH (HH-)	LOHH (HH-)	Night sweating (Freq Scores)	Night time sweating (1-3)	Night Sweating (2-3)	Night sweating (3)
Shanghai	840	CHI-SH		30-40	Acne	1	0	0	0	1	30	II	0	1	0	18.7305	0	1	0	155	45	HH-I	1	1	0	0	AH	1	1	1	0	0	0	0	0	0	0	0	0	1	1	1	0	0	0	1	1	0	0
Shanghai	961	CHI-SH		<20	Acne	1	0	0	0	0	14	I	1	0	0	19.1358	0	1	0	180	62	HH-I	1	1	0	0	AH	1	1	1	0	0	0	0	0	0	0	0	0	1	1	1	0	0	0	1	1	0	0
Shanghai	650	CHI-SH		20-30	Acne	1	0	0	0	1	26	I	1	0	0	19.8177	0	1	0	174	60	HH-I	1	1	0	0	AH	1	1	1	0	0	0	0	0	0	0	0	0	1	1	1	0	0	0	1	1	0	0
Shanghai	246	CHI-SH		20-30	Acne	1	0	0	0	1	27	I	1	0	0	20.3125	0	1	0	160	52	HH-I	1	1	0	0	AH	1	1	1	0	0	0	0	0	0	0	0	0	1	1	1	0	0	0	2	1	1	0
Shanghai	465	CHI-SH		40-50	Acne	1	0	0	0	1	40	II	0	1	0	20.9572	0	1	0	162	55	HH-I	1	1	0	0	AH	1	1	1	0	0	0	0	0	0	0	0	0	1	1	1	0	0	0	0	0	0	0
Shanghai	882	CHI-SH		30-40	Acne	1	0	0	0	1	32	II	0	1	0	17.9931	1	0	0	170	52	HH-I	1	1	0	0	AH	1	1	1	0	0	0	0	0	0	0	0	0	1	1	1	0	0	0	1	1	0	0
Shanghai	735	CHI-SH		20-30	Acne	1	0	0	0	1	26	I	1	0	0	34.4496	0	0	1	158	86	HH-I	1	1	0	0	AH	1	1	1	0	0	0	0	0	0	0	0	0	1	1	1	0	0	0	0	0	0	0
Shanghai	538	CHI-SH		20-30	ECZ	1	0	0	0	0	28	I	1	0	0	18.6998	0	1	0	185	64	HH-I	1	1	0	0	AH	1	1	1	0	0	0	0	0	0	0	0	0	1	1	1	0	0	0	0	0	0	0
Shanghai	239	CHI-SH		<20	ECZ	1	0	0	0	1	19	I	1	0	0	18.75	0	1	0	160	48	HH-I	1	1	0	0	AH	1	1	1	0	0	0	0	0	0	0	0	0	1	1	1	0	0	0	1	1	0	0
Shanghai	834	CHI-SH		30-40	ECZ	1	0	0	0	1	30	II	0	1	0	17.1468	1	0	0	162	45	HH-I	1	1	0	0	AH	1	1	1	0	0	0	0	0	0	0	0	0	1	1	1	0	0	0	1	1	0	0
Shanghai	973	CHI-SH		30-40	ECZ	1	0	0	0	1	32	II	0	1	0	17.1468	1	0	0	162	45	HH-I	2	1	1	0	AH	1	1	1	0	0	0	0	0	0	0	0	0	1	1	1	0	0	0	2	1	1	0
Shanghai	699	CHI-SH		20-30	ECZ	1	0	0	0	0	29	I	1	0	0	25.3515	0	0	1	172	75	HH-I	2	1	1	0	AH	1	1	1	0	0	0	0	0	0	0	0	0	1	1	1	0	0	0	1	1	0	0
Shanghai	114	CHI-SH		20-30	ECZ	1	0	0	0	0	27	I	1	0	0	27.7551	0	0	1	175	85	HH-I	1	1	0	0	AH	1	1	1	0	0	0	0	0	0	0	0	0	1	1	1	0	0	0	1	1	0	0
Shanghai	516	CHI-SH		20-30	ECZ	1	0	0	0	1	28	I	1	0	0	23.4375	0	1	0	160	60	HH-I	1	1	0	0	AH	1	1	1	0	0	0	0	0	0	0	0	0	1	1	1	0	0	0	0	0	0	0
Shanghai	25	CHI-SH		50-60	ECZ	1	0	0	0	1	58	III	0	0	1	23.8751	0	1	0	165	65	HH-I	1	1	0	0	AH	1	1	1	0	0	0	0	0	0	0	0	0	1	1	1	0	0	0	0	0	0	0
Shanghai	236	CHI-SH		20-30	Hair Ds	1	0	0	0	0	26	I	1	0	0	21.7181	0	1	0	173	65	HH-I	1	1	0	0	AH	1	1	1	0	0	0	0	0	0	0	0	0	1	1	1	0	0	0	0	0	0	0
Shanghai	109	CHI-SH		20-30	INF	1	0	0	0	1	26	I	1	0	0	20.9366	0	1	0	165	57	HH-I	1	1	0	0	AH	1	1	1	0	0	0	0	0	0	0	0	0	1	1	1	0	0	0	0	0	0	0
Shanghai	43	CHI-SH		20-30	INF	1	0	0	0	0	25	I	1	0	0	20.2449	0	1	0	175	62	HH-I	1	1	0	0	AH	1	1	1	0	0	0	0	0	0	0	0	0	1	1	1	0	0	0	0	0	0	0
Shanghai	287	CHI-SH		20-30	INF	1	0	0	0	0	24	I	1	0	0	21.2245	0	1	0	175	65	HH-I	2	1	1	0	AH	1	1	1	0	0	0	0	0	0	0	0	0	1	1	1	0	0	0	2	1	1	0
Shanghai	500	CHI-SH		20-30	INF	1	0	0	0	1	29	I	1	0	0	21.875	0	1	0	160	56	HH-I	1	1	0	0	AH	1	1	1	0	0	0	0	0	0	0	0	0	1	1	1	0	0	0	1	1	0	0
Shanghai	323	CHI-SH		30-40	INF	1	0	0	0	0	36	II	0	1	0	23.03	0	1	0	168	65	HH-I	1	1	0	0	AH	1	1	1	0	0	0	0	0	0	0	0	0	1	1	1	0	0	0	0	0	0	0
Shanghai	544	CHI-SH		30-40	MISC	1	0	0	0	0	34	II	0	1	0	24.0569	0	1	0	173	72	HH-I	1	1	0	0	AH	1	1	1	0	0	0	0	0	0	0	0	0	1	1	1	0	0	0	0	0	0	0
Shanghai	606	CHI-SH		20-30	PSO	1	0	0	0	0	25	I	1	0	0	21.9138	0	1	0	185	75	HH-I	1	1	0	0	AH	1	1	1	0	0	0	0	0	0	0	0	0	1	1	1	0	0	0	1	1	0	0
Shanghai	100	CHI-SH		<20	PSO	1	0	0	0	0	18	I	1	0	0	24.6914	0	1	0	180	80	HH-I	1	1	0	0	AH	1	1	1	0	0	0	0	0	0	0	0	0	1	1	1	0	0	0	1	1	0	0
Shanghai	54	CHI-SH		<20	PSO	1	0	0	0	0	18	I	1	0	0	18.3768	1	0	0	173	55	HH-I	1	1	0	0	AH	1	1	1	0	0	0	0	0	0	0	0	0	1	1	1	0	0	0	0	0	0	0
Shanghai	469	CHI-SH		50-60	Acne	1	0	0	0	1	54	III	0	0	1	20.3125	0	1	0	160	52	HH-I	1	1	0	0	LOHH	1	0	0	0	0	1	0	0	0	0	0	0	1	0	0	0	0	1	0	0	0	0
Shanghai	155	CHI-SH		30-40	Acne	1	0	0	0	1	37	II	0	1	0	18.0662	1	0	0	163	48	HH-I	1	1	0	0	LOHH	1	0	0	0	0	1	0	0	0	0	0	0	1	0	0	0	0	1	1	1	0	0
Shanghai	677	CHI-SH		40-50	ECZ	1	0	0	0	1	40	II	0	1	0	21.4844	0	1	0	160	55	HH-I	1	1	0	0	LOHH	1	0	0	0	0	1	0	0	0	0	0	0	1	0	0	0	0	1	1	1	0	0
Shanghai	238	CHI-SH		40-50	ECZ	1	0	0	0	1	49	II	0	1	0	23.1405	0	1	0	165	63	HH-I	1	1	0	0	LOHH	1	0	0	0	0	1	0	0	0	0	0	0	1	0	0	0	0	1	1	1	0	0
Shanghai	8	CHI-SH		>60	ECZ	1	0	0	0	1	60	III	0	0	1	23.1911	0	1	0	154	55	HH-I	2	1	1	0	LOHH	1	0	0	0	0	1	0	0	0	0	0	0	1	0	0	0	0	1	0	0	0	0
Shanghai	55	CHI-SH		>60	ECZ	1	0	0	0	1	68	III	0	0	1	23.4375	0	1	0	160	60	HH-I	1	1	0	0	LOHH	1	0	0	0	0	1	0	0	0	0	0	0	1	0	0	0	0	1	0	0	0	0
Shanghai	48	CHI-SH		50-60	ECZ	1	0	0	0	1	57	III	0	0	1	22.0386	0	1	0	165	60	HH-I	1	1	0	0	LOHH	1	0	0	0	0	1	0	0	0	0	0	0	1	0	0	0	0	1	0	0	0	0
Shanghai	693	CHI-SH		30-40	ECZ	1	0	0	0	0	35	II	0	1	0	22.3094	0	1	0	172	66	HH-I	1	1	0	0	LOHH	1	0	0	0	0	1	0	0	0	0	0	0	1	0	0	0	0	1	1	1	0	0
Shanghai	101	CHI-SH		>60	ECZ	1	0	0	0	0	68	III	0	0	1	26.8519	0	0	1	180	87	HH-I	2	1	1	0	LOHH	1	0	0	0	0	1	0	0	0	0	0	0	1	0	0	0	0	1	0	0	0	0
Shanghai	451	CHI-SH		50-60	INF	1	0	0	0	0	55	III	0	0	1	24.093	0	1	0	168	68	HH-I	1	1	0	0	LOHH	1	0	0	0	0	1	0	0	0	0	0	0	1	0	0	0	0	1	1	1	0	0
Shanghai	290	CHI-SH		40-50	INF	1	0	0	0	1	43	II	0	1	0	26.7698	0	0	1	164	72	HH-I	1	1	0	0	LOHH	1	0	0	0	0	1	0	0	0	0	0	0	1	0	0	0	0	1	0	0	0	0
Shanghai	10	CHI-SH		>60	INF	1	0	0	0	1	64	III	0	0	1	28.0404	0	0	1	158	70	HH-I	1	1	0	0	LOHH	1	0	0	0	0	1	0	0	0	0	0	0	1	0	0	0	0	1	0	0	0	0
Shanghai	479	CHI-SH		30-40	INF	1	0	0	0	0	37	II	0	1	0	20.7612	0	1	0	170	60	HH-I	2	1	1	0	LOHH	1	0	0	0	0	1	0	0	0	0	0	0	1	0	0	0	0	1	2	1	1	0
Shanghai	312	CHI-SH		30-40	INF	1	0	0	0	1	33	II	0	1	0	21.0938	0	1	0	160	54	HH-I	1	1	0	0	LOHH	1	0	0	0	0	1	0	0	0	0	0	0	1	0	0	0	0	1	0	0	0	0
Shanghai	266	CHI-SH		30-40	INF	1	0	0	0	0	35	II	0	1	0	22.8571	0	1	0	175	70	HH-I	1	1	0	0	LOHH	1	0	0	0	0	1	0	0	0	0	0	0	1	0	0	0	0	1	0	0	0	0
Shanghai	345	CHI-SH		30-40	INF	1	0	0	0	0	33	II	0	1	0	24.4603	0	1	0	178	77.5	HH-I	1	1	0	0	LOHH	1	0	0	0	0	1	0	0	0	0	0	0	1	0	0	0	0	1	1	1	0	0
Shanghai	261	CHI-SH		30-40	INF	1	0	0	0	0	34	II	0	1	0	25.3515	0	0	1	172	75	HH-I	3	1	1	1	LOHH	1	0	0	0	0	1	0	0	0	0	0	0	1	0	0	0	0	1	2	1	1	0
Shanghai	257	CHI-SH		50-60	INF	1	0	0	0	1	56	III	0	0	1	27.3438	0	0	1	160	70	HH-I	1	1	0	0	LOHH	1	0	0	0	0	1	0	0	0	0	0	0	1	0	0	0	0	1	0	0	0	0
Shanghai	358	CHI-SH		30-40	INF	1	0	0	0	0	33	II	0	1	0	55.3633	0	0	1	170	160	HH-I	1	1	0	0	LOHH	1	0	0	0	0	1	0	0	0	0	0	0	1	0	0	0	0	1	0	0	0	0
Shanghai	338	CHI-SH		>60	INF	1	0	0	0	0	61	III	0	0	1	21.2245	0	1	0	175	65	HH-I	2	1	1	0	LOHH	1	0	0	0	0	1	0	0	0	0	0	0	1	0	0	0	0	1	2	1	1	0
Shanghai	468	CHI-SH		50-60	INF	1	0	0	0	1	57	III	0	0	1	25.0995	0	0	1	167	70	HH-I	1	1	0	0	LOHH	1	0	0	0	0	1	0	0	0	0	0	0	1	0	0	0	0	1	0	0	0	0
Shanghai	771	CHI-SH		50-60	MISC	1	0	0	0	1	52	III	0	0	1	20.3125	0	1	0	160	52	HH-I	1	1	0	0	LOHH	1	0	0	0	0	1	0	0	0	0	0	0	1	0	0	0	0	1	0	0	0	0
Shanghai	46	CHI-SH		>60	MISC	1	0	0	0	0	76	III	0	0	1	21.5139	0	1	0	167	60	HH-I	1	1	0	0	LOHH	1	0	0	0	0	1	0	0	0	0	0	0	1	0	0	0	0	1	0	0	0	0
Shanghai	527	CHI-SH		>60	MISC	1	0	0	0	1	63	III	0	0	1	21.7193	0	1	0	162	57	HH-I	1	1	0	0	LOHH	1	0	0	0	0	1	0	0	0	0	0	0	1	0	0	0	0	1	0	0	0	0
Shanghai	105	CHI-SH		50-60	MISC	1	0	0	0	1	52	III	0	0	1	22.9854	0	1	0	172	68	HH-I	1	1	0	0	LOHH	1	0	0	0	0	1	0	0	0	0	0	0	1	0	0	0	0	1	0	0	0	0
Shanghai	893	CHI-SH		50-60	MISC	1	0	0	0	1	51	III	0	0	1	23.2254	0	1	0	166	64	HH-I	1	1	0	0	LOHH	1	0	0	0	0	1	0	0	0	0	0	0	1	0	0	0	0	1	1	1	0	0
Shanghai	47	CHI-SH		30-40	MISC	1	0	0	0	0	38	II	0	1	0	23.3067	0	1	0	167	65	HH-I	1	1	0	0	LOHH	1	0	0	0	0	1	0	0	0	0	0	0	1	0	0	0	0	1	1	1	0	0
Shanghai	607	CHI-SH		>60	MISC	1	0	0	0	1	82	III	0	0	1	24.1415	0	1	0	155	58	HH-I	1	1	0	0	LOHH	1	0	0	0	0	1	0	0	0	0	0	0	1	0	0	0	0	1	1	1	0	0
Shanghai	223	CHI-SH		30-40	MISC	1	0	0	0	0	32	II	0	1	0	24.7721	0	1	0	174	75	HH-I	2	1	1	0	LOHH	1	0	0	0	0	1	0	0	0	0	0	0	1	0	0	0	0	1	0	0	0	0
Shanghai	49	CHI-SH		>60	MISC	1	0	0	0	1	83	III	0	0	1	24.8358	0	1	0	158	62	HH-I	2	1	1	0	LOHH	1	0	0	0	0	1	0	0	0	0	0	0	1	0	0	0	0	1	0	0	0	0
Shanghai	45	CHI-SH		40-50	MISC	1	0	0	0	0	43	II	0	1	0	25.6489	0	0	1	171	75	HH-I	1	1	0	0	LOHH	1	0	0	0	0	1	0	0	0	0	0	0	1	0	0	0	0	1	2	1	1	0
Shanghai	198	CHI-SH		50-60	MISC	1	0	0	0	1	54	III	0	0	1	27.5482	0	0	1	165	75	HH-I	1	1	0	0	LOHH	1	0	0	0	0	1	0	0	0	0	0	0	1	0	0	0	0	1	1	1	0	0
Shanghai	300	CHI-SH		50-60	PSO	1	0	0	0	1	53	III	0	0	1	22.0386	0	1	0	165	60	HH-I	1	1	0	0	LOHH	1	0	0	0	0	1	0	0	0	0	0	0	1	0	0	0	0	1	0	0	0	0
Shanghai	28	CHI-SH		50-60	PSO	1	0	0	0	0	55	III	0	0	1	23.03	0	1	0	168	65	HH-I	2	1	1	0	LOHH	1	0	0	0	0	1	0	0	0	0	0	0	1	0	0	0	0	1	0	0	0	0
Shanghai	598	CHI-SH		>60	PSO	1	0	0	0	1	67	III	0	0	1	23.0469	0	1	0	160	59	HH-I	1	1	0	0	LOHH	1	0	0	0	0	1	0	0	0	0	0	0	1	0	0	0	0	1	0	0	0	0
Shanghai	393	CHI-SH		>60	PSO	1	0	0	0	0	64	III	0	0	1	23.5479	0	1	0	182	78	HH-I	1	1	0	0	LOHH	1	0	0	0	0	1	0	0	0	0	0	0	1	0	0	0	0	1	0	0	0	0
Shanghai	53	CHI-SH		30-40	PSO	1	0	0	0	0	38	II	0	1	0	24.7721	0	1	0	174	75	HH-I	1	1	0	0	LOHH	1	0	0	0	0	1	0	0	0	0	0	0	1	0	0	0	0	1	0	0	0	0
Shanghai	51	CHI-SH		>60	PSO	1	0	0	0	1	66	III	0	0	1	25.6821	0	0	1	156	62.5	HH-I	3	1	1	1	LOHH	1	0	0	0	0	1	0	0	0	0	0	0	1	0	0	0	0	1	2	1	1	0
Shanghai	269	CHI-SH		40-50	Tumor-BN	1	0	0	0	0	44	II	0	1	0	24.2215	0	1	0	170	70	HH-I	1	1	0	0	LOHH	1	0	0	0	0	1	0	0	0	0	0	0	1	0	0	0	0	1	1	1	0	0
Shanghai	570	CHI-SH		50-60	Tumor-BN	1	0	0	0	1	52	III	0	0	1	25.7617	0	0	1	157	63.5	HH-I	2	1	1	0	LOHH	1	0	0	0	0	1	0	0	0	0	0	0	1	0	0	0	0	1	3	1	1	1
Shanghai	16	CHI-SH		30-40	Acne	1	0	0	0	1	30	II	0	1	0	18.8189	0	1	0	163	50	HH-I	1	1	0	0	GFH	1	1	0	0	1	0	0	0	0	0	0	0	1	1	0	0	1	0	0	0	0	0
Shanghai	1009	CHI-SH		20-30	Acne	1	0	0	0	1	29	I	1	0	0	18.9069	0	1	0	169	54	HH-I	1	1	0	0	GFH	1	1	0	0	1	0	0	0	0	0	0	0	1	1	0	0	1	0	2	1	1	0
Shanghai	333	CHI-SH		20-30	Acne	1	0	0	0	1	25	I	1	0	0	19.1001	0	1	0	165	52	HH-I	1	1	0	0	GFH	1	1	0	0	1	0	0	0	0	0	0	0	1	1	0	0	1	0	1	1	0	0
Shanghai	731	CHI-SH		20-30	Acne	1	0	0	0	1	26	I	1	0	0	19.2894	0	1	0	161	50	HH-I	1	1	0	0	GFH	1	1	0	0	1	0	0	0	0	0	0	0	1	1	0	0	1	0	0	0	0	0
Shanghai	665	CHI-SH		<20	Acne	1	0	0	0	1	19	I	1	0	0	19.3548	0	1	0	155	46.5	HH-I	1	1	0	0	GFH	1	1	0	0	1	0	0	0	0	0	0	0	1	1	0	0	1	0	0	0	0	0
Shanghai	422	CHI-SH		30-40	Acne	1	0	0	0	0	34	II	0	1	0	19.6052	0	1	0	172	58	HH-I	1	1	0	0	GFH	1	1	0	0	1	0	0	0	0	0	0	0	1	1	0	0	1	0	1	1	0	0
Shanghai	899	CHI-SH		30-40	Acne	1	0	0	0	1	37	II	0	1	0	19.8962	0	1	0	170	57.5	HH-I	2	1	1	0	GFH	1	1	0	0	1	0	0	0	0	0	0	0	1	1	0	0	1	0	1	1	0	0
Shanghai	23	CHI-SH		20-30	Acne	1	0	0	0	1	20	I	1	0	0	20.202	0	1	0	165	55	HH-I	1	1	0	0	GFH	1	1	0	0	1	0	0	0	0	0	0	0	1	1	0	0	1	0	0	0	0	0
Shanghai	671	CHI-SH		30-40	Acne	1	0	0	0	0	32	II	0	1	0	20.5151	0	1	0	178	65	HH-I	1	1	0	0	GFH	1	1	0	0	1	0	0	0	0	0	0	0	1	1	0	0	1	0	1	1	0	0
Shanghai	749	CHI-SH		<20	Acne	1	0	0	0	0	18	I	1	0	0	20.7476	0	1	0	177	65	HH-I	2	1	1	0	GFH	1	1	0	0	1	0	0	0	0	0	0	0	1	1	0	0	1	0	0	0	0	0
Shanghai	552	CHI-SH		30-40	Acne	1	0	0	0	1	35	II	0	1	0	21.4844	0	1	0	160	55	HH-I	1	1	0	0	GFH	1	1	0	0	1	0	0	0	0	0	0	0	1	1	0	0	1	0	0	0	0	0
Shanghai	895	CHI-SH		20-30	Acne	1	0	0	0	0	20	I	1	0	0	21.7181	0	1	0	173	65	HH-I	1	1	0	0	GFH	1	1	0	0	1	0	0	0	0	0	0	0	1	1	0	0	1	0	1	1	0	0
Shanghai	541	CHI-SH		30-40	Acne	1	0	0	0	0	33	II	0	1	0	22.2041	0	1	0	175	68	HH-I	2	1	1	0	GFH	1	1	0	0	1	0	0	0	0	0	0	0	1	1	0	0	1	0	1	1	0	0
Shanghai	444	CHI-SH		30-40	Acne	1	0	0	0	0	32	II	0	1	0	23.9395	0	1	0	177	75	HH-I	1	1	0	0	GFH	1	1	0	0	1	0	0	0	0	0	0	0	1	1	0	0	1	0	1	1	0	0
Shanghai	954	CHI-SH		20-30	Acne	1	0	0	0	0	28	I	1	0	0	17.6309	1	0	0	165	48	HH-I	2	1	1	0	GFH	1	1	0	0	1	0	0	0	0	0	0	0	1	1	0	0	1	0	2	1	1	0
Shanghai	775	CHI-SH		20-30	Acne	1	0	0	0	1	25	I	1	0	0	17.9688	1	0	0	160	46	HH-I	1	1	0	0	GFH	1	1	0	0	1	0	0	0	0	0	0	0	1	1	0	0	1	0	1	1	0	0
Shanghai	894	CHI-SH		20-30	Acne	1	0	0	0	1	22	I	1	0	0	17.9931	1	0	0	170	52	HH-I	1	1	0	0	GFH	1	1	0	0	1	0	0	0	0	0	0	0	1	1	0	0	1	0	1	1	0	0
Shanghai	951	CHI-SH		20-30	Acne	1	0	0	0	0	24	I	1	0	0	27.6817	0	0	1	170	80	HH-I	1	1	0	0	GFH	1	1	0	0	1	0	0	0	0	0	0	0	1	1	0	0	1	0	3	1	1	1
Shanghai	754	CHI-SH		20-30	Acne	1	0	0	0	0	28	I	1	0	0	30.1896	0	0	1	182	100	HH-I	1	1	0	0	GFH	1	1	0	0	1	0	0	0	0	0	0	0	1	1	0	0	1	0	0	0	0	0
Shanghai	843	CHI-SH		20-30	Acne	1	0	0	0	0	27	I	1	0	0	31.1419	0	0	1	170	90	HH-I	1	1	0	0	GFH	1	1	0	0	1	0	0	0	0	0	0	0	1	1	0	0	1	0	1	1	0	0
Shanghai	110	CHI-SH		<20	ECZ	1	0	0	0	0	19	I	1	0	0	20.6174	0	1	0	167	57.5	HH-I	1	1	0	0	GFH	1	1	0	0	1	0	0	0	0	0	0	0	1	1	0	0	1	0	1	1	0	0
Shanghai	150	CHI-SH		20-30	ECZ	1	0	0	0	1	27	I	1	0	0	21.5645	0	1	0	164	58	HH-I	3	1	1	1	GFH	1	1	0	0	1	0	0	0	0	0	0	0	1	1	0	0	1	0	1	1	0	0
Shanghai	397	CHI-SH		20-30	ECZ	1	0	0	0	0	26	I	1	0	0	24.6914	0	1	0	180	80	HH-I	1	1	0	0	GFH	1	1	0	0	1	0	0	0	0	0	0	0	1	1	0	0	1	0	2	1	1	0
Shanghai	168	CHI-SH		20-30	ECZ	1	0	0	0	1	22	I	1	0	0	17.5781	1	0	0	160	45	HH-I	1	1	0	0	GFH	1	1	0	0	1	0	0	0	0	0	0	0	1	1	0	0	1	0	0	0	0	0
Shanghai	609	CHI-SH		30-40	ECZ	1	0	0	0	1	31	II	0	1	0	17.6309	1	0	0	165	48	HH-I	1	1	0	0	GFH	1	1	0	0	1	0	0	0	0	0	0	0	1	1	0	0	1	0	0	0	0	0
Shanghai	549	CHI-SH		20-30	ECZ	1	0	0	0	1	28	I	1	0	0	17.6898	1	0	0	163	47	HH-I	1	1	0	0	GFH	1	1	0	0	1	0	0	0	0	0	0	0	1	1	0	0	1	0	0	0	0	0
Shanghai	159	CHI-SH		20-30	ECZ	1	0	0	0	1	25	I	1	0	0	28.6801	0	0	1	182	95	HH-I	3	1	1	1	GFH	1	1	0	0	1	0	0	0	0	0	0	0	1	1	0	0	1	0	0	0	0	0
Shanghai	387	CHI-SH		20-30	ECZ	1	0	0	0	1	20	I	1	0	0	19.8413	0	1	0	168	56	HH-I	2	1	1	0	GFH	1	1	0	0	1	0	0	0	0	0	0	0	1	1	0	0	1	0	0	0	0	0
Shanghai	760	CHI-SH		20-30	ECZ	1	0	0	0	1	28	I	1	0	0	20.3125	0	1	0	160	52	HH-I	1	1	0	0	GFH	1	1	0	0	1	0	0	0	0	0	0	0	1	1	0	0	1	0	0	0	0	0
Shanghai	861	CHI-SH		20-30	ECZ	1	0	0	0	0	26	I	1	0	0	23.3747	0	1	0	185	80	HH-I	1	1	0	0	GFH	1	1	0	0	1	0	0	0	0	0	0	0	1	1	0	0	1	0	2	1	1	0
Shanghai	984	CHI-SH		<20	ECZ	1	0	0	0	1	9	I	1	0	0	16.7604	1	0	0	136	31	HH-I	1	1	0	0	GFH	1	1	0	0	1	0	0	0	0	0	0	0	1	1	0	0	1	0	1	1	0	0
Shanghai	786	CHI-SH		20-30	ECZ	1	0	0	0	1	25	I	1	0	0	18.0697	1	0	0	168	51	HH-I	1	1	0	0	GFH	1	1	0	0	1	0	0	0	0	0	0	0	1	1	0	0	1	0	0	0	0	0
Shanghai	696	CHI-SH		20-30	ECZ	1	0	0	0	1	28	I	1	0	0	25.0593	0	0	1	173	75	HH-I	1	1	0	0	GFH	1	1	0	0	1	0	0	0	0	0	0	0	1	1	0	0	1	0	1	1	0	0
Shanghai	668	CHI-SH		50-60	INF	1	0	0	0	1	51	III	0	0	1	24	0	1	0	150	54	HH-I	1	1	0	0	GFH	1	1	0	0	1	0	0	0	0	0	0	0	1	1	0	0	1	0	1	1	0	0
Shanghai	447	CHI-SH		30-40	INF	1	0	0	0	0	31	II	0	1	0	25.4694	0	0	1	175	78	HH-I	2	1	1	0	GFH	1	1	0	0	1	0	0	0	0	0	0	0	1	1	0	0	1	0	0	0	0	0
Shanghai	678	CHI-SH		20-30	INF	1	0	0	0	0	22	I	1	0	0	20.1995	0	1	0	178	64	HH-I	2	1	1	0	GFH	1	1	0	0	1	0	0	0	0	0	0	0	1	1	0	0	1	0	1	1	0	0
Shanghai	233	CHI-SH		20-30	INF	1	0	0	0	0	27	I	1	0	0	20.2449	0	1	0	175	62	HH-I	1	1	0	0	GFH	1	1	0	0	1	0	0	0	0	0	0	0	1	1	0	0	1	0	0	0	0	0
Shanghai	450	CHI-SH		40-50	INF	1	0	0	0	0	48	II	0	1	0	21.2245	0	1	0	175	65	HH-I	1	1	0	0	GFH	1	1	0	0	1	0	0	0	0	0	0	0	1	1	0	0	1	0	1	1	0	0
Shanghai	480	CHI-SH		20-30	INF	1	0	0	0	1	28	I	1	0	0	21.2585	0	1	0	168	60	HH-I	1	1	0	0	GFH	1	1	0	0	1	0	0	0	0	0	0	0	1	1	0	0	1	0	1	1	0	0
Shanghai	259	CHI-SH		20-30	INF	1	0	0	0	0	24	I	1	0	0	21.7193	0	1	0	162	57	HH-I	1	1	0	0	GFH	1	1	0	0	1	0	0	0	0	0	0	0	1	1	0	0	1	0	0	0	0	0
Shanghai	491	CHI-SH		30-40	INF	1	0	0	0	1	32	II	0	1	0	21.9713	0	1	0	172	65	HH-I	1	1	0	0	GFH	1	1	0	0	1	0	0	0	0	0	0	0	1	1	0	0	1	0	1	1	0	0
Shanghai	230	CHI-SH		20-30	INF	1	0	0	0	0	25	I	1	0	0	22.8571	0	1	0	175	70	HH-I	2	1	1	0	GFH	1	1	0	0	1	0	0	0	0	0	0	0	1	1	0	0	1	0	1	1	0	0
Shanghai	697	CHI-SH		30-40	INF	1	0	0	0	1	32	II	0	1	0	23.1473	0	1	0	161	60	HH-I	2	1	1	0	GFH	1	1	0	0	1	0	0	0	0	0	0	0	1	1	0	0	1	0	0	0	0	0
Shanghai	410	CHI-SH		40-50	INF	1	0	0	0	1	40	II	0	1	0	18.026	1	0	0	158	45	HH-I	1	1	0	0	GFH	1	1	0	0	1	0	0	0	0	0	0	0	1	1	0	0	1	0	1	1	0	0
Shanghai	339	CHI-SH		20-30	INF	1	0	0	0	0	26	I	1	0	0	25.9516	0	0	1	170	75	HH-I	1	1	0	0	GFH	1	1	0	0	1	0	0	0	0	0	0	0	1	1	0	0	1	0	1	1	0	0
Shanghai	42	CHI-SH		20-30	INF	1	0	0	0	1	28	I	1	0	0	28.2284	0	0	1	163	75	HH-I	1	1	0	0	GFH	1	1	0	0	1	0	0	0	0	0	0	0	1	1	0	0	1	0	0	0	0	0
Shanghai	429	CHI-SH		20-30	MISC	1	0	0	0	0	22	I	1	0	0	19.1358	0	1	0	180	62	HH-I	1	1	0	0	GFH	1	1	0	0	1	0	0	0	0	0	0	0	1	1	0	0	1	0	0	0	0	0
Shanghai	430	CHI-SH		20-30	MISC	1	0	0	0	1	23	I	1	0	0	19.3772	0	1	0	170	56	HH-I	1	1	0	0	GFH	1	1	0	0	1	0	0	0	0	0	0	0	1	1	0	0	1	0	0	0	0	0
Shanghai	859	CHI-SH		30-40	MISC	1	0	0	0	1	32	II	0	1	0	19.8791	0	1	0	157	49	HH-I	1	1	0	0	GFH	1	1	0	0	1	0	0	0	0	0	0	0	1	1	0	0	1	0	0	0	0	0
Shanghai	643	CHI-SH		40-50	MISC	1	0	0	0	1	40	II	0	1	0	20.3125	0	1	0	160	52	HH-I	1	1	0	0	GFH	1	1	0	0	1	0	0	0	0	0	0	0	1	1	0	0	1	0	1	1	0	0
Shanghai	770	CHI-SH		<20	MISC	1	0	0	0	0	18	I	1	0	0	21.6049	0	1	0	180	70	HH-I	1	1	0	0	GFH	1	1	0	0	1	0	0	0	0	0	0	0	1	1	0	0	1	0	0	0	0	0
Shanghai	214	CHI-SH		20-30	MISC	1	0	0	0	0	29	I	1	0	0	21.9138	0	1	0	185	75	HH-I	1	1	0	0	GFH	1	1	0	0	1	0	0	0	0	0	0	0	1	1	0	0	1	0	0	0	0	0
Shanghai	801	CHI-SH		20-30	MISC	1	0	0	0	1	28	I	1	0	0	22.4323	0	1	0	158	56	HH-I	1	1	0	0	GFH	1	1	0	0	1	0	0	0	0	0	0	0	1	1	0	0	1	0	0	0	0	0
Shanghai	716	CHI-SH		<20	MISC	1	0	0	0	0	19	I	1	0	0	22.4913	0	1	0	170	65	HH-I	1	1	0	0	GFH	1	1	0	0	1	0	0	0	0	0	0	0	1	1	0	0	1	0	0	0	0	0
Shanghai	213	CHI-SH		20-30	MISC	1	0	0	0	0	25	I	1	0	0	16.0701	1	0	0	185	55	HH-I	3	1	1	1	GFH	1	1	0	0	1	0	0	0	0	0	0	0	1	1	0	0	1	0	0	0	0	0
Shanghai	808	CHI-SH		40-50	MISC	1	0	0	0	0	40	II	0	1	0	26.7299	0	0	1	173	80	HH-I	2	1	1	0	GFH	1	1	0	0	1	0	0	0	0	0	0	0	1	1	0	0	1	0	2	1	1	0
Shanghai	401	CHI-SH		30-40	PSO	1	0	0	0	0	31	II	0	1	0	20.7612	0	1	0	170	60	HH-I	1	1	0	0	GFH	1	1	0	0	1	0	0	0	0	0	0	0	1	1	0	0	1	0	0	0	0	0
Shanghai	409	CHI-SH		20-30	PSO	1	0	0	0	0	28	I	1	0	0	21.8776	0	1	0	175	67	HH-I	1	1	0	0	GFH	1	1	0	0	1	0	0	0	0	0	0	0	1	1	0	0	1	0	1	1	0	0
Shanghai	371	CHI-SH		30-40	PSO	1	0	0	0	0	30	II	0	1	0	23.8884	0	1	0	183	80	HH-I	1	1	0	0	GFH	1	1	0	0	1	0	0	0	0	0	0	0	1	1	0	0	1	0	1	1	0	0
Shanghai	19	CHI-SH		20-30	PSO	1	0	0	0	1	23	I	1	0	0	17.1563	1	0	0	169	49	HH-I	1	1	0	0	GFH	1	1	0	0	1	0	0	0	0	0	0	0	1	1	0	0	1	0	2	1	1	0
Shanghai	857	CHI-SH		30-40	PSO	1	0	0	0	0	30	II	0	1	0	25.0593	0	0	1	173	75	HH-I	1	1	0	0	GFH	1	1	0	0	1	0	0	0	0	0	0	0	1	1	0	0	1	0	1	1	0	0
Shanghai	594	CHI-SH		30-40	Tumor-BN	1	0	0	0	0	32	II	0	1	0	21.4619	0	1	0	178	68	HH-I	1	1	0	0	GFH	1	1	0	0	1	0	0	0	0	0	0	0	1	1	0	0	1	0	1	1	0	0
Shanghai	704	CHI-SH		<20	Acne	1	0	0	0	1	18	I	1	0	0	18.4911	0	1	0	156	45	HH-I	2	1	1	0	PPH	1	1	0	1	0	0	0	0	0	0	0	0	1	1	0	1	0	0	1	1	0	0
Shanghai	321	CHI-SH		30-40	Acne	1	0	0	0	1	33	II	0	1	0	18.902	0	1	0	156	46	HH-I	1	1	0	0	PPH	1	1	0	1	0	0	0	0	0	0	0	0	1	1	0	1	0	0	0	0	0	0
Shanghai	575	CHI-SH		20-30	Acne	1	0	0	0	1	26	I	1	0	0	19.1327	0	1	0	168	54	HH-I	1	1	0	0	PPH	1	1	0	1	0	0	0	0	0	0	0	0	1	1	0	1	0	0	1	1	0	0
Shanghai	44	CHI-SH		20-30	Acne	1	0	0	0	1	22	I	1	0	0	19.1953	0	1	0	163	51	HH-I	2	1	1	0	PPH	1	1	0	1	0	0	0	0	0	0	0	0	1	1	0	1	0	0	0	0	0	0
Shanghai	773	CHI-SH		20-30	Acne	1	0	0	0	1	22	I	1	0	0	21.875	0	1	0	160	56	HH-I	1	1	0	0	PPH	1	1	0	1	0	0	0	0	0	0	0	0	1	1	0	1	0	0	0	0	0	0
Shanghai	783	CHI-SH		30-40	Acne	1	0	0	0	1	31	II	0	1	0	22.5827	0	1	0	163	60	HH-I	1	1	0	0	PPH	1	1	0	1	0	0	0	0	0	0	0	0	1	1	0	1	0	0	0	0	0	0
Shanghai	812	CHI-SH		20-30	Acne	1	0	0	0	1	29	I	1	0	0	22.8624	0	1	0	162	60	HH-I	2	1	1	0	PPH	1	1	0	1	0	0	0	0	0	0	0	0	1	1	0	1	0	0	0	0	0	0
Shanghai	577	CHI-SH		30-40	Acne	1	0	0	0	0	34	II	0	1	0	23.5102	0	1	0	175	72	HH-I	1	1	0	0	PPH	1	1	0	1	0	0	0	0	0	0	0	0	1	1	0	1	0	0	1	1	0	0
Shanghai	684	CHI-SH		<20	Acne	1	0	0	0	0	18	I	1	0	0	24.4898	0	1	0	175	75	HH-I	1	1	0	0	PPH	1	1	0	1	0	0	0	0	0	0	0	0	1	1	0	1	0	0	0	0	0	0
Shanghai	602	CHI-SH		20-30	Acne	1	0	0	0	1	24	I	1	0	0	18.2899	1	0	0	162	48	HH-I	1	1	0	0	PPH	1	1	0	1	0	0	0	0	0	0	0	0	1	1	0	1	0	0	0	0	0	0
Shanghai	565	CHI-SH		20-30	ECZ	1	0	0	0	1	24	I	1	0	0	19.1406	0	1	0	160	49	HH-I	1	1	0	0	PPH	1	1	0	1	0	0	0	0	0	0	0	0	1	1	0	1	0	0	0	0	0	0
Shanghai	585	CHI-SH		20-30	ECZ	1	0	0	0	1	27	I	1	0	0	19.5196	0	1	0	164	52.5	HH-I	2	1	1	0	PPH	1	1	0	1	0	0	0	0	0	0	0	0	1	1	0	1	0	0	0	0	0	0
Shanghai	797	CHI-SH		30-40	ECZ	1	0	0	0	0	31	II	0	1	0	20.5151	0	1	0	178	65	HH-I	3	1	1	1	PPH	1	1	0	1	0	0	0	0	0	0	0	0	1	1	0	1	0	0	2	1	1	0
Shanghai	17	CHI-SH		>60	ECZ	1	0	0	0	0	81	III	0	0	1	21.2245	0	1	0	175	65	HH-I	1	1	0	0	PPH	1	1	0	1	0	0	0	0	0	0	0	0	1	1	0	1	0	0	0	0	0	0
Shanghai	158	CHI-SH		20-30	ECZ	1	0	0	0	1	21	I	1	0	0	21.83	0	1	0	163	58	HH-I	2	1	1	0	PPH	1	1	0	1	0	0	0	0	0	0	0	0	1	1	0	1	0	0	2	1	1	0
Shanghai	981	CHI-SH		20-30	ECZ	1	0	0	0	0	23	I	1	0	0	22.9926	0	1	0	183	77	HH-I	3	1	1	1	PPH	1	1	0	1	0	0	0	0	0	0	0	0	1	1	0	1	0	0	1	1	0	0
Shanghai	167	CHI-SH		20-30	ECZ	1	0	0	0	0	26	I	1	0	0	24.2215	0	1	0	170	70	HH-I	3	1	1	1	PPH	1	1	0	1	0	0	0	0	0	0	0	0	1	1	0	1	0	0	0	0	0	0
Shanghai	291	CHI-SH		20-30	ECZ	1	0	0	0	1	23	I	1	0	0	15.7768	1	0	0	167	44	HH-I	2	1	1	0	PPH	1	1	0	1	0	0	0	0	0	0	0	0	1	1	0	1	0	0	0	0	0	0
Shanghai	108	CHI-SH		20-30	ECZ	1	0	0	0	1	25	I	1	0	0	16.3304	1	0	0	166	45	HH-I	3	1	1	1	PPH	1	1	0	1	0	0	0	0	0	0	0	0	1	1	0	1	0	0	1	1	0	0
Shanghai	478	CHI-SH		<20	ECZ	1	0	0	0	1	16	I	1	0	0	17.301	1	0	0	170	50	HH-I	1	1	0	0	PPH	1	1	0	1	0	0	0	0	0	0	0	0	1	1	0	1	0	0	1	1	0	0
Shanghai	282	CHI-SH		20-30	ECZ	1	0	0	0	0	27	I	1	0	0	18.1662	1	0	0	174	55	HH-I	2	1	1	0	PPH	1	1	0	1	0	0	0	0	0	0	0	0	1	1	0	1	0	0	0	0	0	0
Shanghai	289	CHI-SH		20-30	ECZ	1	0	0	0	1	22	I	1	0	0	19.433	0	1	0	162	51	HH-I	3	1	1	1	PPH	1	1	0	1	0	0	0	0	0	0	0	0	1	1	0	1	0	0	2	1	1	0
Shanghai	853	CHI-SH		20-30	ECZ	1	0	0	0	1	28	I	1	0	0	19.5717	0	1	0	163	52	HH-I	1	1	0	0	PPH	1	1	0	1	0	0	0	0	0	0	0	0	1	1	0	1	0	0	1	1	0	0
Shanghai	568	CHI-SH		20-30	ECZ	1	0	0	0	0	26	I	1	0	0	19.9184	0	1	0	175	61	HH-I	2	1	1	0	PPH	1	1	0	1	0	0	0	0	0	0	0	0	1	1	0	1	0	0	1	1	0	0
Shanghai	799	CHI-SH		30-40	ECZ	1	0	0	0	0	36	II	0	1	0	21.4533	0	1	0	170	62	HH-I	1	1	0	0	PPH	1	1	0	1	0	0	0	0	0	0	0	0	1	1	0	1	0	0	0	0	0	0
Shanghai	5	CHI-SH		50-60	ECZ	1	0	0	0	1	59	III	0	0	1	22.2063	0	1	0	163	59	HH-I	1	1	0	0	PPH	1	1	0	1	0	0	0	0	0	0	0	0	1	1	0	1	0	0	1	1	0	0
Shanghai	52	CHI-SH		30-40	ECZ	1	0	0	0	0	30	II	0	1	0	22.3435	0	1	0	177	70	HH-I	2	1	1	0	PPH	1	1	0	1	0	0	0	0	0	0	0	0	1	1	0	1	0	0	0	0	0	0
Shanghai	427	CHI-SH		20-30	ECZ	1	0	0	0	1	28	I	1	0	0	34.0785	0	0	1	157	84	HH-I	1	1	0	0	PPH	1	1	0	1	0	0	0	0	0	0	0	0	1	1	0	1	0	0	0	0	0	0
Shanghai	292	CHI-SH		30-40	ECZ	1	0	0	0	0	34	II	0	1	0	52.2449	0	0	1	175	160	HH-I	1	1	0	0	PPH	1	1	0	1	0	0	0	0	0	0	0	0	1	1	0	1	0	0	1	1	0	0
Shanghai	885	CHI-SH		20-30	INF	1	0	0	0	1	26	I	1	0	0	18.5911	0	1	0	172	55	HH-I	1	1	0	0	PPH	1	1	0	1	0	0	0	0	0	0	0	0	1	1	0	1	0	0	0	0	0	0
Shanghai	561	CHI-SH		20-30	INF	1	0	0	0	1	26	I	1	0	0	20.4294	0	1	0	158	51	HH-I	3	1	1	1	PPH	1	1	0	1	0	0	0	0	0	0	0	0	1	1	0	1	0	0	3	1	1	1
Shanghai	914	CHI-SH		20-30	INF	1	0	0	0	0	25	I	1	0	0	24.2215	0	1	0	170	70	HH-I	3	1	1	1	PPH	1	1	0	1	0	0	0	0	0	0	0	0	1	1	0	1	0	0	3	1	1	1
Shanghai	250	CHI-SH		20-30	INF	1	0	0	0	1	23	I	1	0	0	19.9792	0	1	0	155	48	HH-I	1	1	0	0	PPH	1	1	0	1	0	0	0	0	0	0	0	0	1	1	0	1	0	0	0	0	0	0
Shanghai	194	CHI-SH		20-30	INF	1	0	0	0	1	24	I	1	0	0	20.3125	0	1	0	160	52	HH-I	1	1	0	0	PPH	1	1	0	1	0	0	0	0	0	0	0	0	1	1	0	1	0	0	0	0	0	0
Shanghai	729	CHI-SH		20-30	INF	1	0	0	0	1	23	I	1	0	0	20.4491	0	1	0	164	55	HH-I	1	1	0	0	PPH	1	1	0	1	0	0	0	0	0	0	0	0	1	1	0	1	0	0	0	0	0	0
Shanghai	492	CHI-SH		20-30	INF	1	0	0	0	0	29	I	1	0	0	20.4529	0	1	0	185	70	HH-I	2	1	1	0	PPH	1	1	0	1	0	0	0	0	0	0	0	0	1	1	0	1	0	0	2	1	1	0
Shanghai	310	CHI-SH		20-30	INF	1	0	0	0	0	25	I	1	0	0	21.201	0	1	0	183	71	HH-I	1	1	0	0	PPH	1	1	0	1	0	0	0	0	0	0	0	0	1	1	0	1	0	0	0	0	0	0
Shanghai	490	CHI-SH		20-30	INF	1	0	0	0	0	28	I	1	0	0	21.2228	0	1	0	179	68	HH-I	1	1	0	0	PPH	1	1	0	1	0	0	0	0	0	0	0	0	1	1	0	1	0	0	1	1	0	0
Shanghai	364	CHI-SH		30-40	INF	1	0	0	0	0	31	II	0	1	0	21.2245	0	1	0	175	65	HH-I	1	1	0	0	PPH	1	1	0	1	0	0	0	0	0	0	0	0	1	1	0	1	0	0	0	0	0	0
Shanghai	128	CHI-SH		20-30	INF	1	0	0	0	1	26	I	1	0	0	22.0386	0	1	0	165	60	HH-I	1	1	0	0	PPH	1	1	0	1	0	0	0	0	0	0	0	0	1	1	0	1	0	0	0	0	0	0
Shanghai	726	CHI-SH		20-30	INF	1	0	0	0	0	21	I	1	0	0	22.4913	0	1	0	170	65	HH-I	3	1	1	1	PPH	1	1	0	1	0	0	0	0	0	0	0	0	1	1	0	1	0	0	0	0	0	0
Shanghai	173	CHI-SH		20-30	INF	1	0	0	0	1	24	I	1	0	0	17.5781	1	0	0	160	45	HH-I	3	1	1	1	PPH	1	1	0	1	0	0	0	0	0	0	0	0	1	1	0	1	0	0	0	0	0	0
Shanghai	667	CHI-SH		30-40	INF	1	0	0	0	1	34	II	0	1	0	17.5781	1	0	0	160	45	HH-I	1	1	0	0	PPH	1	1	0	1	0	0	0	0	0	0	0	0	1	1	0	1	0	0	0	0	0	0
Shanghai	264	CHI-SH		20-30	INF	1	0	0	0	1	24	I	1	0	0	17.6898	1	0	0	163	47	HH-I	1	1	0	0	PPH	1	1	0	1	0	0	0	0	0	0	0	0	1	1	0	1	0	0	0	0	0	0
Shanghai	97	CHI-SH		30-40	INF	1	0	0	0	0	38	II	0	1	0	26.3656	0	0	1	172	78	HH-I	1	1	0	0	PPH	1	1	0	1	0	0	0	0	0	0	0	0	1	1	0	1	0	0	1	1	0	0
Shanghai	270	CHI-SH		20-30	INF	1	0	0	0	0	28	I	1	0	0	20.7612	0	1	0	170	60	HH-I	1	1	0	0	PPH	1	1	0	1	0	0	0	0	0	0	0	0	1	1	0	1	0	0	1	1	0	0
Shanghai	286	CHI-SH		>60	INF	1	0	0	0	0	69	III	0	0	1	21.4844	0	1	0	160	55	HH-I	1	1	0	0	PPH	1	1	0	1	0	0	0	0	0	0	0	0	1	1	0	1	0	0	1	1	0	0
Shanghai	408	CHI-SH		20-30	MISC	1	0	0	0	0	26	I	1	0	0	20.5151	0	1	0	178	65	HH-I	1	1	0	0	PPH	1	1	0	1	0	0	0	0	0	0	0	0	1	1	0	1	0	0	1	1	0	0
Shanghai	217	CHI-SH		20-30	MISC	1	0	0	0	1	21	I	1	0	0	21.3382	0	1	0	162	56	HH-I	2	1	1	0	PPH	1	1	0	1	0	0	0	0	0	0	0	0	1	1	0	1	0	0	0	0	0	0
Shanghai	626	CHI-SH		30-40	MISC	1	0	0	0	0	33	II	0	1	0	21.8776	0	1	0	175	67	HH-I	2	1	1	0	PPH	1	1	0	1	0	0	0	0	0	0	0	0	1	1	0	1	0	0	0	0	0	0
Shanghai	848	CHI-SH		30-40	MISC	1	0	0	0	0	30	II	0	1	0	22.6422	0	1	0	182	75	HH-I	1	1	0	0	PPH	1	1	0	1	0	0	0	0	0	0	0	0	1	1	0	1	0	0	1	1	0	0
Shanghai	9	CHI-SH		20-30	MISC	1	0	0	0	1	22	I	1	0	0	17.3134	1	0	0	163	46	HH-I	1	1	0	0	PPH	1	1	0	1	0	0	0	0	0	0	0	0	1	1	0	1	0	0	0	0	0	0
Shanghai	171	CHI-SH		20-30	MISC	1	0	0	0	1	23	I	1	0	0	17.9982	1	0	0	165	49	HH-I	2	1	1	0	PPH	1	1	0	1	0	0	0	0	0	0	0	0	1	1	0	1	0	0	0	0	0	0
Shanghai	694	CHI-SH		30-40	MISC	1	0	0	0	0	32	II	0	1	0	25.4694	0	0	1	175	78	HH-I	1	1	0	0	PPH	1	1	0	1	0	0	0	0	0	0	0	0	1	1	0	1	0	0	1	1	0	0
Shanghai	37	CHI-SH		20-30	PIG-MISC	1	0	0	0	1	20	I	1	0	0	18.3655	1	0	0	165	50	HH-I	1	1	0	0	PPH	1	1	0	1	0	0	0	0	0	0	0	0	1	1	0	1	0	0	0	0	0	0
Shanghai	756	CHI-SH		<20	PIG-VIT	1	0	0	0	1	17	I	1	0	0	18.6453	0	1	0	167	52	HH-I	1	1	0	0	PPH	1	1	0	1	0	0	0	0	0	0	0	0	1	1	0	1	0	0	1	1	0	0
Shanghai	30	CHI-SH		>60	PIG-VIT	1	0	0	0	0	66	III	0	0	1	29.7265	0	0	1	174	90	HH-I	1	1	0	0	PPH	1	1	0	1	0	0	0	0	0	0	0	0	1	1	0	1	0	0	0	0	0	0
Shanghai	611	CHI-SH		20-30	PSO	1	0	0	0	0	25	I	1	0	0	18.8121	0	1	0	183	63	HH-I	2	1	1	0	PPH	1	1	0	1	0	0	0	0	0	0	0	0	1	1	0	1	0	0	1	1	0	0
Shanghai	888	CHI-SH		30-40	PSO	1	0	0	0	0	39	II	0	1	0	20.5693	0	1	0	165	56	HH-I	2	1	1	0	PPH	1	1	0	1	0	0	0	0	0	0	0	0	1	1	0	1	0	0	2	1	1	0
Van	256950	Cau	4	<20	Acne	0	1	0	0	0	18	I	1	0	0	25.7354	0	0	1	178	81.54	HH-I	1	1	0	0	AH	1	1	1	0	0	0	0	0	0	0	0	0	1	1	1	0	0	0	0	0	0	0
Van	150336	Cau	2	50-60	ECZ	0	1	0	0	1	57	III	0	0	1	18.8094	0	1	0	157.5	46.659	HH-I	3	1	1	1	AH	1	1	1	0	0	0	0	0	0	0	0	0	1	1	1	0	0	0	1	1	0	0
Van	254932	Cau	3	30-40	ECZ	0	1	0	0	0	39	II	0	1	0	25.5899	0	0	1	175	78.369	HH-I	2	1	1	0	AH	1	1	1	0	0	0	0	0	0	0	0	0	1	1	1	0	0	0	1	1	0	0
Van	260810	Cau	3	50-60	ECZ	0	1	0	0	1	52	III	0	0	1	26.4792	0	0	1	157.5	65.685	HH-I	1	1	0	0	AH	1	1	1	0	0	0	0	0	0	0	0	0	1	1	1	0	0	0	1	1	0	0
Van	248277	Cau	3	<20	Hair Ds	0	1	0	0	0	18	I	1	0	0	22.3014	0	1	0	188	78.822	HH-I	2	1	1	0	AH	1	1	1	0	0	0	0	0	0	0	0	0	1	1	1	0	0	0	2	1	1	0
Van	256220	Cau	3	20-30	INF	0	1	0	0	0	25	I	1	0	0	32.542	0	0	1	175	99.66	HH-I	1	1	0	0	AH	1	1	1	0	0	0	0	0	0	0	0	0	1	1	1	0	0	0	1	1	0	0
Van	254199	Cau	2	30-40	INF	0	1	0	0	0	36	II	0	1	0	45.4567	0	0	1	170	131.37	HH-I	1	1	0	0	AH	1	1	1	0	0	0	0	0	0	0	0	0	1	1	1	0	0	0	0	0	0	0
Van	260825	Cau	1	20-30	MISC	0	1	0	0	0	22	I	1	0	0	27.0537	0	0	1	183	90.6	HH-I	2	1	1	0	AH	1	1	1	0	0	0	0	0	0	0	0	0	1	1	1	0	0	0	1	1	0	0
Van	257166	Cau	2	30-40	PIG-VIT	0	1	0	0	1	39	II	0	1	0	19.052	0	1	0	162	50	HH-I	2	1	1	0	AH	1	1	1	0	0	0	0	0	0	0	0	0	1	1	1	0	0	0	2	1	1	0
Van	256633	Cau	3	>60	PIG-VIT	0	1	0	0	1	65	III	0	0	1	26.8969	0	0	1	160	68.856	HH-I	1	1	0	0	AH	1	1	1	0	0	0	0	0	0	0	0	0	1	1	1	0	0	0	0	0	0	0
Van	257433	Cau	2	20-30	PSO	0	1	0	0	1	27	I	1	0	0	20.8216	0	1	0	147.5	45.3	HH-I	1	1	0	0	AH	1	1	1	0	0	0	0	0	0	0	0	0	1	1	1	0	0	0	0	0	0	0
Van	258252	Cau	3	40-50	PSO	0	1	0	0	1	45	II	0	1	0	22.0608	0	1	0	155	53.001	HH-I	1	1	0	0	AH	1	1	1	0	0	0	0	0	0	0	0	0	1	1	1	0	0	0	1	1	0	0
Van	254849	Cau	3	50-60	Ros	0	1	0	0	1	55	III	0	0	1	23.6119	0	1	0	173	70.668	HH-I	1	1	0	0	AH	1	1	1	0	0	0	0	0	0	0	0	0	1	1	1	0	0	0	1	1	0	0
Van	252776	Cau	2	30-40	Tumor-BN	0	1	0	0	1	30	II	0	1	0	20.4334	0	1	0	173	61.155	HH-I	1	1	0	0	AH	1	1	1	0	0	0	0	0	0	0	0	0	1	1	1	0	0	0	0	0	0	0
Van	254496	Cau	4	30-40	Tumor-BN	0	1	0	0	1	38	II	0	1	0	21.6311	0	1	0	170	62.514	HH-I	1	1	0	0	AH	1	1	1	0	0	0	0	0	0	0	0	0	1	1	1	0	0	0	0	0	0	0
Van	252866	Cau	2	30-40	Tumor-BN	0	1	0	0	0	33	II	0	1	0	24.9982	0	0	1	175	76.557	HH-I	2	1	1	0	AH	1	1	1	0	0	0	0	0	0	0	0	0	1	1	1	0	0	0	1	1	0	0
Van	255633	Cau	3	30-40	Tumor-BN	0	1	0	0	0	37	II	0	1	0	25.1667	0	0	1	180	81.54	HH-I	1	1	0	0	AH	1	1	1	0	0	0	0	0	0	0	0	0	1	1	1	0	0	0	2	1	1	0
Van	256878	Cau	2	20-30	Tumor-BN	0	1	0	0	0	20	I	1	0	0	26.5648	0	0	1	180	86.07	HH-I	1	1	0	0	AH	1	1	1	0	0	0	0	0	0	0	0	0	1	1	1	0	0	0	0	0	0	0
Van	236789	Cau	2	30-40	Tumor-DISM	0	1	0	0	1	35	II	0	1	0	22.7204	0	1	0	173	68	HH-I	2	1	1	0	AH	1	1	1	0	0	0	0	0	0	0	0	0	1	1	1	0	0	0	2	1	1	0
Van	257589	Cau	2	>60	Tumor-DISM	0	1	0	0	1	76	III	0	0	1	24.1349	0	1	0	155	57.984	HH-I	1	1	0	0	AH	1	1	1	0	0	0	0	0	0	0	0	0	1	1	1	0	0	0	0	0	0	0
Van	261129	Cau	2	50-60	Tumor-DISM	0	1	0	0	0	50	II	0	1	0	24.2173	0	1	0	173	72.48	HH-I	1	1	0	0	AH	1	1	1	0	0	0	0	0	0	0	0	0	1	1	1	0	0	0	1	1	0	0
Van	260922	Cau	2	>60	ECZ	0	1	0	0	0	71	III	0	0	1	29.8816	0	0	1	178	94.677	HH-I	2	1	1	0	LOHH	1	0	0	0	0	1	0	0	0	0	0	0	1	0	0	0	0	1	3	1	1	1
Van	258089	Cau	3	50-60	Hair Ds	0	1	0	0	1	53	III	0	0	1	27.3403	0	0	1	155	65.685	HH-I	3	1	1	1	LOHH	1	0	0	0	0	1	0	0	0	0	0	0	1	0	0	0	0	1	3	1	1	1
Van	259599	Cau	3	40-50	Hair Ds	0	1	0	0	1	45	II	0	1	0	27.4308	0	0	1	170	79.275	HH-I	1	1	0	0	LOHH	1	0	0	0	0	1	0	0	0	0	0	0	1	0	0	0	0	1	2	1	1	0
Van	254631	Cau	2	50-60	Hair Ds	0	1	0	0	1	50	II	0	1	0	43.5946	0	0	1	167.5	122.31	HH-I	3	1	1	1	LOHH	1	0	0	0	0	1	0	0	0	0	0	0	1	0	0	0	0	1	3	1	1	1
Van	254056	Cau	1	40-50	MISC	0	1	0	0	1	44	II	0	1	0	20.7086	0	1	0	175	63.42	HH-I	2	1	1	0	LOHH	1	0	0	0	0	1	0	0	0	0	0	0	1	0	0	0	0	1	2	1	1	0
Van	255164	Cau	3	40-50	MISC	0	1	0	0	1	48	II	0	1	0	25.6582	0	0	1	160	65.685	HH-I	1	1	0	0	LOHH	1	0	0	0	0	1	0	0	0	0	0	0	1	0	0	0	0	1	1	1	0	0
Van	253962	Cau	1	50-60	MISC	0	1	0	0	1	50	II	0	1	0	27.1651	0	0	1	178	86.07	HH-I	1	1	0	0	LOHH	1	0	0	0	0	1	0	0	0	0	0	0	1	0	0	0	0	1	2	1	1	0
Van	261376	Cau	3	>60	MISC	0	1	0	0	0	73	III	0	0	1	29.782	0	0	1	170	86.07	HH-I	1	1	0	0	LOHH	1	0	0	0	0	1	0	0	0	0	0	0	1	0	0	0	0	1	1	1	0	0
Van	89440	Cau	2	50-60	PIG-MISC	0	1	0	0	1	59	III	0	0	1	20.99	0	1	0	167.5	58.89	HH-I	2	1	1	0	LOHH	1	0	0	0	0	1	0	0	0	0	0	0	1	0	0	0	0	1	2	1	1	0
Van	258231	Cau	2	>60	PIG-MISC	0	1	0	0	1	67	III	0	0	1	24.017	0	1	0	162.5	63.42	HH-I	1	1	0	0	LOHH	1	0	0	0	0	1	0	0	0	0	0	0	1	0	0	0	0	1	0	0	0	0
Van	253903	Cau	2	30-40	PIG-VIT	0	1	0	0	1	35	II	0	1	0	22.6046	0	1	0	167.5	63.42	HH-I	1	1	0	0	LOHH	1	0	0	0	0	1	0	0	0	0	0	0	1	0	0	0	0	1	1	1	0	0
Van	256477	Cau	2	30-40	PSO	0	1	0	0	0	35	II	0	1	0	26.2746	0	0	1	188	92.865	HH-I	3	1	1	1	LOHH	1	0	0	0	0	1	0	0	0	0	0	0	1	0	0	0	0	1	1	1	0	0
Van	253988	Cau	3	40-50	Ros	0	1	0	0	1	49	II	0	1	0	26.1719	0	0	1	160	67	HH-I	2	1	1	0	LOHH	1	0	0	0	0	1	0	0	0	0	0	0	1	0	0	0	0	1	1	1	0	0
Van	250719	Cau	2	40-50	Scar	0	1	0	0	0	47	II	0	1	0	26.0265	0	0	1	171	76.104	HH-I	1	1	0	0	LOHH	1	0	0	0	0	1	0	0	0	0	0	0	1	0	0	0	0	1	2	1	1	0
Van	257039	Cau	3	50-60	Tumor-BN	0	1	0	0	1	57	III	0	0	1	20.3772	0	1	0	170	58.89	HH-I	1	1	0	0	LOHH	1	0	0	0	0	1	0	0	0	0	0	0	1	0	0	0	0	1	1	1	0	0
Van	89440	Cau	2	>60	Tumor-BN	0	1	0	0	1	63	III	0	0	1	20.99	0	1	0	167.5	58.89	HH-I	2	1	1	0	LOHH	1	0	0	0	0	1	0	0	0	0	0	0	1	0	0	0	0	1	2	1	1	0
Van	256497	Cau	2	40-50	Tumor-BN	0	1	0	0	0	42	II	0	1	0	28.992	0	0	1	175	88.788	HH-I	1	1	0	0	LOHH	1	0	0	0	0	1	0	0	0	0	0	0	1	0	0	0	0	1	2	1	1	0
Van	261180	Cau	3	>60	Tumor-BN	0	1	0	0	1	66	III	0	0	1	32.5055	0	0	1	157.5	80.634	HH-I	1	1	0	0	LOHH	1	0	0	0	0	1	0	0	0	0	0	0	1	0	0	0	0	1	1	1	0	0
Van	256054	Cau	1	>60	Tumor-BN	0	1	0	0	1	64	III	0	0	1	32.8707	0	0	1	157.5	81.54	HH-I	1	1	0	0	LOHH	1	0	0	0	0	1	0	0	0	0	0	0	1	0	0	0	0	1	1	1	0	0
Van	254390	Cau	2	>60	Tumor-DISM	0	1	0	0	1	73	III	0	0	1	23.3748	0	1	0	157.5	57.984	HH-I	1	1	0	0	LOHH	1	0	0	0	0	1	0	0	0	0	0	0	1	0	0	0	0	1	1	1	0	0
Van	253829	Cau	2	50-60	Tumor-DISM	0	1	0	0	1	53	III	0	0	1	25.2092	0	0	1	169	72	HH-I	1	1	0	0	LOHH	1	0	0	0	0	1	0	0	0	0	0	0	1	0	0	0	0	1	3	1	1	1
Van	253406	Cau	2	>60	Tumor-DISM	0	1	0	0	0	65	III	0	0	1	27.1109	0	0	1	171	79.275	HH-I	1	1	0	0	LOHH	1	0	0	0	0	1	0	0	0	0	0	0	1	0	0	0	0	1	2	1	1	0
Van	157331	Cau	2	50-60	Tumor-DISM	0	1	0	0	1	57	III	0	0	1	32.7363	0	0	1	160	83.805	HH-I	2	1	1	0	LOHH	1	0	0	0	0	1	0	0	0	0	0	0	1	0	0	0	0	1	1	1	0	0
Van	255630	Cau	3	20-30	Acne	0	1	0	0	0	26	I	1	0	0	21.4482	0	1	0	175	65.685	HH-I	1	1	0	0	GFH	1	1	0	0	1	0	0	0	0	0	0	0	1	1	0	0	1	0	1	1	0	0
Van	259713	Cau	2	30-40	PIG-VIT	0	1	0	0	0	32	II	0	1	0	24.1498	0	1	0	198	94.677	HH-I	1	1	0	0	GFH	1	1	0	0	1	0	0	0	0	0	0	0	1	1	0	0	1	0	0	0	0	0
Van	252150	Cau	2	30-40	Ros	0	1	0	0	1	32	II	0	1	0	22.3015	0	1	0	162.5	58.89	HH-I	1	1	0	0	GFH	1	1	0	0	1	0	0	0	0	0	0	0	1	1	0	0	1	0	1	1	0	0
Van	254782	Cau	2	30-40	Ros	0	1	0	0	1	34	II	0	1	0	28.3054	0	0	1	157.5	70.215	HH-I	1	1	0	0	GFH	1	1	0	0	1	0	0	0	0	0	0	0	1	1	0	0	1	0	0	0	0	0
Van	258604	Cau	2	50-60	Tumor-BN	0	1	0	0	1	51	III	0	0	1	29.2184	0	0	1	157.5	72.48	HH-I	1	1	0	0	GFH	1	1	0	0	1	0	0	0	0	0	0	0	1	1	0	0	1	0	0	0	0	0
Van	256806	Cau	3	20-30	Tumor-BN	0	1	0	0	1	25	I	1	0	0	30.5657	0	0	1	170	88.335	HH-I	1	1	0	0	GFH	1	1	0	0	1	0	0	0	0	0	0	0	1	1	0	0	1	0	1	1	0	0
Van	254636	Cau	3	20-30	ECZ	0	1	0	0	0	25	I	1	0	0	30.0246	0	0	1	178	95.13	HH-I	3	1	1	1	PPH	1	1	0	1	0	0	0	0	0	0	0	0	1	1	0	1	0	0	3	1	1	1
Van	258329	Cau	2	50-60	MISC	0	1	0	0	1	56	III	0	0	1	19.2016	0	1	0	170	55.4925	HH-I	3	1	1	1	PPH	1	1	0	1	0	0	0	0	0	0	0	0	1	1	0	1	0	0	0	0	0	0
Van	255264	Cau	2	20-30	MISC	0	1	0	0	1	24	I	1	0	0	22.1878	0	1	0	175	67.95	HH-I	1	1	0	0	PPH	1	1	0	1	0	0	0	0	0	0	0	0	1	1	0	1	0	0	0	0	0	0
Van	259721	Cau	2	>60	MISC	0	1	0	0	0	67	III	0	0	1	26.6471	0	0	1	170	77.01	HH-I	1	1	0	0	PPH	1	1	0	1	0	0	0	0	0	0	0	0	1	1	0	1	0	0	1	1	0	0
Van	250892	Cau	3	20-30	PIG-VIT	0	1	0	0	1	28	I	1	0	0	18.3394	1	0	0	170	53.001	HH-I	1	1	0	0	PPH	1	1	0	1	0	0	0	0	0	0	0	0	1	1	0	1	0	0	1	1	0	0
Van	258273	Cau	2	20-30	Tumor-BN	0	1	0	0	1	28	I	1	0	0	20.7133	0	1	0	162	54.36	HH-I	1	1	0	0	PPH	1	1	0	1	0	0	0	0	0	0	0	0	1	1	0	1	0	0	1	1	0	0
Van	251498	Cau	2	20-30	Tumor-BN	0	1	0	0	1	26	I	1	0	0	23.2948	0	1	0	165	63.42	HH-I	1	1	0	0	PPH	1	1	0	1	0	0	0	0	0	0	0	0	1	1	0	1	0	0	0	0	0	0
Van	253290	Cau	2	40-50	Tumor-BN	0	1	0	0	0	44	II	0	1	0	24.9169	0	1	0	180.3	81	HH-I	1	1	0	0	PPH	1	1	0	1	0	0	0	0	0	0	0	0	1	1	0	1	0	0	0	0	0	0
Van	253965	Cau	2	>60	Tumor-BN	0	1	0	0	0	60	III	0	0	1	28.8706	0	0	1	167.5	81	HH-I	2	1	1	0	PPH	1	1	0	1	0	0	0	0	0	0	0	0	1	1	0	1	0	0	2	1	1	0
Van	256541	Cau	2	20-30	Tumor-BN	0	1	0	0	0	29	I	1	0	0	29.6786	0	0	1	165	80.8	HH-I	1	1	0	0	PPH	1	1	0	1	0	0	0	0	0	0	0	0	1	1	0	1	0	0	0	0	0	0
Van	258614	Cau	2	50-60	Tumor-BN	0	1	0	0	0	52	III	0	0	1	31.788	0	0	1	183	106.455	HH-I	1	1	0	0	PPH	1	1	0	1	0	0	0	0	0	0	0	0	1	1	0	1	0	0	1	1	0	0
Van	254963	Cau	3	40-50	Tumor-DISM	0	1	0	0	0	42	II	0	1	0	25.6612	0	0	1	182	85	HH-I	1	1	0	0	PPH	1	1	0	1	0	0	0	0	0	0	0	0	1	1	0	1	0	0	1	1	0	0
Van	134594	Cau	2	20-30	Tumor-DISM	0	1	0	0	1	27	I	1	0	0	25.7354	0	0	1	178	81.54	HH-I	2	1	1	0	PPH	1	1	0	1	0	0	0	0	0	0	0	0	1	1	0	1	0	0	2	1	1	0
Van	259314	Cau	2	30-40	Tumor-DISM	0	1	0	0	1	32	II	0	1	0	26.4877	0	0	1	173	79.275	HH-I	1	1	0	0	PPH	1	1	0	1	0	0	0	0	0	0	0	0	1	1	0	1	0	0	0	0	0	0
Van	259840	Cau	3	30-40	Tumor-DISM	0	1	0	0	0	38	II	0	1	0	30.937	0	0	1	185.5	106.455	HH-I	3	1	1	1	PPH	1	1	0	1	0	0	0	0	0	0	0	0	1	1	0	1	0	0	0	0	0	0
Van	260009	CHI	3	20-30	ECZ	1	0	0	0	1	20	I	1	0	0	20.1256	0	1	0	153	47.112	HH-I	1	1	0	0	AH	1	1	1	0	0	0	0	0	0	0	0	0	1	1	1	0	0	0	0	0	0	0
Van	255053	CHI	3	20-30	ECZ	1	0	0	0	1	23	I	1	0	0	21.2344	0	1	0	160	54.36	HH-I	2	1	1	0	AH	1	1	1	0	0	0	0	0	0	0	0	0	1	1	1	0	0	0	2	1	1	0
Van	258556	CHI	3	30-40	Hair Ds	1	0	0	0	1	37	II	0	1	0	16.3593	1	0	0	164	44	HH-I	2	1	1	0	AH	1	1	1	0	0	0	0	0	0	0	0	0	1	1	1	0	0	0	2	1	1	0
Van	252325	CHI	4	40-50	INF	1	0	0	0	1	45	II	0	1	0	25	0	0	1	160	64	HH-I	1	1	0	0	AH	1	1	1	0	0	0	0	0	0	0	0	0	1	1	1	0	0	0	2	1	1	0
Van	254801	CHI	4	<20	MISC	1	0	0	0	1	16	I	1	0	0	23.1533	0	1	0	150	52.095	HH-I	1	1	0	0	AH	1	1	1	0	0	0	0	0	0	0	0	0	1	1	1	0	0	0	0	0	0	0
Van	259017	CHI	4	40-50	MISC	1	0	0	0	1	42	II	0	1	0	23.4375	0	1	0	160	60	HH-I	1	1	0	0	AH	1	1	1	0	0	0	0	0	0	0	0	0	1	1	1	0	0	0	0	0	0	0
Van	261869	CHI	4	30-40	PIG-MISC	1	0	0	0	1	34	II	0	1	0	24.2958	0	1	0	170	70.215	HH-I	2	1	1	0	AH	1	1	1	0	0	0	0	0	0	0	0	0	1	1	1	0	0	0	1	1	0	0
Van	258118	CHI	4	>60	PSO	1	0	0	0	1	63	III	0	0	1	27.567	0	0	1	157	67.95	HH-I	3	1	1	1	AH	1	1	1	0	0	0	0	0	0	0	0	0	1	1	1	0	0	0	0	0	0	0
Van	251170	CHI	3	40-50	Ros	1	0	0	0	1	42	II	0	1	0	18.6851	0	1	0	170	54	HH-I	2	1	1	0	AH	1	1	1	0	0	0	0	0	0	0	0	0	1	1	1	0	0	0	0	0	0	0
Van	148557	CHI	4	20-30	Scar	1	0	0	0	1	24	I	1	0	0	18.0789	1	0	0	157.5	44.847	HH-I	1	1	0	0	AH	1	1	1	0	0	0	0	0	0	0	0	0	1	1	1	0	0	0	0	0	0	0
Van	262554	CHI	3	30-40	Tumor-BN	1	0	0	0	1	30	II	0	1	0	23.1879	0	1	0	163	61.608	HH-I	3	1	1	1	AH	1	1	1	0	0	0	0	0	0	0	0	0	1	1	1	0	0	0	0	0	0	0
Van	256263	CHI	4	30-40	Tumor-BN	1	0	0	0	0	37	II	0	1	0	24.2173	0	1	0	173	72.48	HH-I	1	1	0	0	AH	1	1	1	0	0	0	0	0	0	0	0	0	1	1	1	0	0	0	0	0	0	0
Van	252383	CHI	3	50-60	Tumor-BN	1	0	0	0	1	58	III	0	0	1	24.977	0	0	1	165	68	HH-I	1	1	0	0	AH	1	1	1	0	0	0	0	0	0	0	0	0	1	1	1	0	0	0	0	0	0	0
Van	139147	CHI	4	50-60	Tumor-BN	1	0	0	0	1	53	III	0	0	1	26.6226	0	0	1	165	72.48	HH-I	2	1	1	0	AH	1	1	1	0	0	0	0	0	0	0	0	0	1	1	1	0	0	0	2	1	1	0
Van	256215	CHI	3	30-40	Tumor-BN	1	0	0	0	0	30	II	0	1	0	27.0416	0	0	1	172	80	HH-I	1	1	0	0	AH	1	1	1	0	0	0	0	0	0	0	0	0	1	1	1	0	0	0	0	0	0	0
Van	256036	CHI	4	40-50	Acne	1	0	0	0	1	44	II	0	1	0	28.2865	0	0	1	165	77.01	HH-I	1	1	0	0	LOHH	1	0	0	0	0	1	0	0	0	0	0	0	1	0	0	0	0	1	1	1	0	0
Van	245736	CHI	4	50-60	ECZ	1	0	0	0	1	58	III	0	0	1	18.5901	0	1	0	164	50	HH-I	1	1	0	0	LOHH	1	0	0	0	0	1	0	0	0	0	0	0	1	0	0	0	0	1	1	1	0	0
Van	255058	CHI	3	50-60	ECZ	1	0	0	0	1	51	III	0	0	1	20.8209	0	1	0	164	56	HH-I	1	1	0	0	LOHH	1	0	0	0	0	1	0	0	0	0	0	0	1	0	0	0	0	1	1	1	0	0
Van	249773	CHI	4	40-50	ECZ	1	0	0	0	0	44	II	0	1	0	23.8884	0	1	0	183	80	HH-I	2	1	1	0	LOHH	1	0	0	0	0	1	0	0	0	0	0	0	1	0	0	0	0	1	0	0	0	0
Van	260206	CHI	3	40-50	ECZ	1	0	0	0	1	48	II	0	1	0	24.8016	0	1	0	168	70	HH-I	1	1	0	0	LOHH	1	0	0	0	0	1	0	0	0	0	0	0	1	0	0	0	0	1	1	1	0	0
Van	248958	CHI	3	>60	ECZ	1	0	0	0	0	61	III	0	0	1	26.5887	0	0	1	174	80.5	HH-I	1	1	0	0	LOHH	1	0	0	0	0	1	0	0	0	0	0	0	1	0	0	0	0	1	0	0	0	0
Van	254931	CHI	4	50-60	Hair Ds	1	0	0	0	1	51	III	0	0	1	26.7547	0	0	1	162	70.215	HH-I	1	1	0	0	LOHH	1	0	0	0	0	1	0	0	0	0	0	0	1	0	0	0	0	1	0	0	0	0
Van	255055	CHI	4	>60	INF	1	0	0	0	0	78	III	0	0	1	19.5156	0	1	0	170	56.4	HH-I	3	1	1	1	LOHH	1	0	0	0	0	1	0	0	0	0	0	0	1	0	0	0	0	1	3	1	1	1
Van	260284	CHI	4	50-60	MISC	1	0	0	0	1	52	III	0	0	1	23.7118	0	1	0	163	63	HH-I	1	1	0	0	LOHH	1	0	0	0	0	1	0	0	0	0	0	0	1	0	0	0	0	1	1	1	0	0
Van	257696	CHI	4	50-60	MISC	1	0	0	0	1	50	II	0	1	0	25.8812	0	0	1	152	59.796	HH-I	2	1	1	0	LOHH	1	0	0	0	0	1	0	0	0	0	0	0	1	0	0	0	0	1	2	1	1	0
Van	257186	CHI	4	50-60	MISC	1	0	0	0	1	50	II	0	1	0	27.8852	0	0	1	164	75	HH-I	3	1	1	1	LOHH	1	0	0	0	0	1	0	0	0	0	0	0	1	0	0	0	0	1	3	1	1	1
Van	254419	CHI	3	50-60	Ros	1	0	0	0	1	53	III	0	0	1	20.2429	0	1	0	162.5	53.454	HH-I	1	1	0	0	LOHH	1	0	0	0	0	1	0	0	0	0	0	0	1	0	0	0	0	1	1	1	0	0
Van	256385	CHI	4	30-40	Ros	1	0	0	0	1	39	II	0	1	0	23.3726	0	1	0	152	54	HH-I	1	1	0	0	LOHH	1	0	0	0	0	1	0	0	0	0	0	0	1	0	0	0	0	1	0	0	0	0
Van	250779	CHI	4	50-60	Ros	1	0	0	0	1	56	III	0	0	1	26.6193	0	0	1	161	69	HH-I	3	1	1	1	LOHH	1	0	0	0	0	1	0	0	0	0	0	0	1	0	0	0	0	1	3	1	1	1
Van	255885	CHI	4	30-40	Tumor-BN	1	0	0	0	0	34	II	0	1	0	24.7721	0	1	0	174	75	HH-I	1	1	0	0	LOHH	1	0	0	0	0	1	0	0	0	0	0	0	1	0	0	0	0	1	0	0	0	0
Van	257258	CHI	3	40-50	Tumor-BN	1	0	0	0	0	44	II	0	1	0	25.4304	0	0	1	183	85.164	HH-I	1	1	0	0	LOHH	1	0	0	0	0	1	0	0	0	0	0	0	1	0	0	0	0	1	1	1	0	0
Van	260562	CHI	4	>60	ECZ	1	0	0	0	1	72	III	0	0	1	20.5457	0	1	0	156	50	HH-I	1	1	0	0	LOHH	1	0	0	0	0	1	0	0	0	0	0	0	1	0	0	0	0	1	1	1	0	0
Van	258371	CHI	4	30-40	Acne	1	0	0	0	1	33	II	0	1	0	19.721	0	1	0	167	55	HH-I	1	1	0	0	GFH	1	1	0	0	1	0	0	0	0	0	0	0	1	1	0	0	1	0	1	1	0	0
Van	248913	CHI	4	<20	ECZ	1	0	0	0	0	17	I	1	0	0	20.2902	0	1	0	183	67.95	HH-I	2	1	1	0	GFH	1	1	0	0	1	0	0	0	0	0	0	0	1	1	0	0	1	0	1	1	0	0
Van	255983	CHI	4	40-50	ECZ	1	0	0	0	0	48	II	0	1	0	25.8264	0	0	1	176	80	HH-I	2	1	1	0	GFH	1	1	0	0	1	0	0	0	0	0	0	0	1	1	0	0	1	0	0	0	0	0
Van	255349	CHI	3	<20	ECZ	1	0	0	0	0	19	I	1	0	0	30.0246	0	0	1	178	95.13	HH-I	1	1	0	0	GFH	1	1	0	0	1	0	0	0	0	0	0	0	1	1	0	0	1	0	1	1	0	0
Van	247199	CHI	3	20-30	INF	1	0	0	0	1	26	I	1	0	0	34.3277	0	0	1	170	99.207	HH-I	1	1	0	0	GFH	1	1	0	0	1	0	0	0	0	0	0	0	1	1	0	0	1	0	0	0	0	0
Van	262859	CHI	3	50-60	MISC	1	0	0	0	1	52	III	0	0	1	24.4646	0	1	0	163	65	HH-I	1	1	0	0	GFH	1	1	0	0	1	0	0	0	0	0	0	0	1	1	0	0	1	0	0	0	0	0
Van	262665	CHI	3	40-50	MISC	1	0	0	0	1	40	II	0	1	0	30.1355	0	0	1	169	86.07	HH-I	1	1	0	0	GFH	1	1	0	0	1	0	0	0	0	0	0	0	1	1	0	0	1	0	1	1	0	0
Van	260166	CHI	3	<20	Tumor-BN	1	0	0	0	0	18	I	1	0	0	19.5312	0	1	0	192	72	HH-I	3	1	1	1	GFH	1	1	0	0	1	0	0	0	0	0	0	0	1	1	0	0	1	0	3	1	1	1
Van	253705	CHI	3	30-40	Tumor-BN	1	0	0	0	1	38	II	0	1	0	22.1191	0	1	0	160	56.625	HH-I	1	1	0	0	GFH	1	1	0	0	1	0	0	0	0	0	0	0	1	1	0	0	1	0	1	1	0	0
Van	254328	CHI	3	<20	Tumor-BN	1	0	0	0	1	13	I	1	0	0	18.3655	1	0	0	165	50	HH-I	2	1	1	0	GFH	1	1	0	0	1	0	0	0	0	0	0	0	1	1	0	0	1	0	1	1	0	0
Van	261733	CHI	4	>60	Tumor-BN	1	0	0	0	0	60	III	0	0	1	28.0013	0	0	1	173	83.805	HH-I	1	1	0	0	GFH	1	1	0	0	1	0	0	0	0	0	0	0	1	1	0	0	1	0	0	0	0	0
Van	257465	CHI	3	20-30	Acne	1	0	0	0	1	25	I	1	0	0	18.1449	1	0	0	166	50	HH-I	1	1	0	0	PPH	1	1	0	1	0	0	0	0	0	0	0	0	1	1	0	1	0	0	0	0	0	0
Van	254634	CHI	4	<20	Acne	1	0	0	0	1	13	I	1	0	0	27.5312	0	0	1	156	67	HH-I	1	1	0	0	PPH	1	1	0	1	0	0	0	0	0	0	0	0	1	1	0	1	0	0	0	0	0	0
Van	254183	CHI	4	>60	ECZ	1	0	0	0	0	68	III	0	0	1	19.5934	0	1	0	170	56.625	HH-I	3	1	1	1	PPH	1	1	0	1	0	0	0	0	0	0	0	0	1	1	0	1	0	0	0	0	0	0
Van	257353	CHI	3	<20	ECZ	1	0	0	0	1	15	I	1	0	0	19.9957	0	1	0	160	51.189	HH-I	1	1	0	0	PPH	1	1	0	1	0	0	0	0	0	0	0	0	1	1	0	1	0	0	0	0	0	0
Van	257300	CHI	3	<20	ECZ	1	0	0	0	0	17	I	1	0	0	21.4462	0	1	0	178	67.95	HH-I	2	1	1	0	PPH	1	1	0	1	0	0	0	0	0	0	0	0	1	1	0	1	0	0	0	0	0	0
Van	251323	CHI	4	20-30	ECZ	1	0	0	0	0	27	I	1	0	0	22.7401	0	1	0	167	63.42	HH-I	1	1	0	0	PPH	1	1	0	1	0	0	0	0	0	0	0	0	1	1	0	1	0	0	0	0	0	0
Van	261493	CHI	3	<20	ECZ	1	0	0	0	0	17	I	1	0	0	22.8551	0	1	0	173	68.403	HH-I	1	1	0	0	PPH	1	1	0	1	0	0	0	0	0	0	0	0	1	1	0	1	0	0	1	1	0	0
Van	260861	CHI	3	20-30	ECZ	1	0	0	0	0	23	I	1	0	0	23.4605	0	1	0	173	70.215	HH-I	3	1	1	1	PPH	1	1	0	1	0	0	0	0	0	0	0	0	1	1	0	1	0	0	2	1	1	0
Van	254140	CHI	3	40-50	ECZ	1	0	0	0	1	43	II	0	1	0	24.9116	0	1	0	155	59.85	HH-I	2	1	1	0	PPH	1	1	0	1	0	0	0	0	0	0	0	0	1	1	0	1	0	0	0	0	0	0
Van	260918	CHI	3	<20	ECZ	1	0	0	0	1	6	I	1	0	0	16.0983	1	0	0	110	19.479	HH-I	2	1	1	0	PPH	1	1	0	1	0	0	0	0	0	0	0	0	1	1	0	1	0	0	0	0	0	0
Van	253419	CHI	3	20-30	ECZ	1	0	0	0	1	22	I	1	0	0	16.8105	1	0	0	160	43.035	HH-I	2	1	1	0	PPH	1	1	0	1	0	0	0	0	0	0	0	0	1	1	0	1	0	0	1	1	0	0
Van	258211	CHI	3	<20	ECZ	1	0	0	0	1	19	I	1	0	0	18.2262	1	0	0	158	45.5	HH-I	3	1	1	1	PPH	1	1	0	1	0	0	0	0	0	0	0	0	1	1	0	1	0	0	1	1	0	0
Van	245065	CHI	4	50-60	ECZ	1	0	0	0	0	55	III	0	0	1	27.6817	0	0	1	170	80	HH-I	1	1	0	0	PPH	1	1	0	1	0	0	0	0	0	0	0	0	1	1	0	1	0	0	0	0	0	0
Van	262084	CHI	4	30-40	INF	1	0	0	0	0	34	II	0	1	0	21.7993	0	1	0	170	63	HH-I	2	1	1	0	PPH	1	1	0	1	0	0	0	0	0	0	0	0	1	1	0	1	0	0	0	0	0	0
Van	252837	CHI	3	50-60	MISC	1	0	0	0	1	51	III	0	0	1	21.2585	0	1	0	168	60	HH-I	3	1	1	1	PPH	1	1	0	1	0	0	0	0	0	0	0	0	1	1	0	1	0	0	0	0	0	0
Van	255821	CHI	4	40-50	MISC	1	0	0	0	0	49	II	0	1	0	22.2291	0	1	0	171	65	HH-I	2	1	1	0	PPH	1	1	0	1	0	0	0	0	0	0	0	0	1	1	0	1	0	0	1	1	0	0
Van	253295	CHI	3	30-40	MISC	1	0	0	0	1	38	II	0	1	0	24.9587	0	0	1	165	67.95	HH-I	1	1	0	0	PPH	1	1	0	1	0	0	0	0	0	0	0	0	1	1	0	1	0	0	0	0	0	0
Van	251820	CHI	3	<20	PIG-MISC	1	0	0	0	0	10	I	1	0	0	21.3333	0	1	0	150	48	HH-I	2	1	1	0	PPH	1	1	0	1	0	0	0	0	0	0	0	0	1	1	0	1	0	0	1	1	0	0
Van	252994	CHI	3	50-60	PIG-MISC	1	0	0	0	1	58	III	0	0	1	21.9671	0	1	0	168	62	HH-I	1	1	0	0	PPH	1	1	0	1	0	0	0	0	0	0	0	0	1	1	0	1	0	0	0	0	0	0
Van	262248	CHI	4	20-30	PIG-MISC	1	0	0	0	0	21	I	1	0	0	23.7812	0	1	0	174	72	HH-I	2	1	1	0	PPH	1	1	0	1	0	0	0	0	0	0	0	0	1	1	0	1	0	0	1	1	0	0
Van	256736	CHI	4	30-40	PIG-MISC	1	0	0	0	1	39	II	0	1	0	25.1486	0	0	1	162	66	HH-I	1	1	0	0	PPH	1	1	0	1	0	0	0	0	0	0	0	0	1	1	0	1	0	0	0	0	0	0
Van	253859	CHI	4	20-30	PIG-VIT	1	0	0	0	1	25	I	1	0	0	20.9366	0	1	0	165	57	HH-I	3	1	1	1	PPH	1	1	0	1	0	0	0	0	0	0	0	0	1	1	0	1	0	0	1	1	0	0
Van	147107	CHI	4	50-60	PIG-VIT	1	0	0	0	0	56	III	0	0	1	23.0704	0	1	0	188	81.54	HH-I	1	1	0	0	PPH	1	1	0	1	0	0	0	0	0	0	0	0	1	1	0	1	0	0	0	0	0	0
Van	253420	CHI	3	20-30	Scar	1	0	0	0	0	22	I	1	0	0	22.6627	0	1	0	177	71	HH-I	2	1	1	0	PPH	1	1	0	1	0	0	0	0	0	0	0	0	1	1	0	1	0	0	0	0	0	0
Van	261158	CHI	3	20-30	Scar	1	0	0	0	1	27	I	1	0	0	22.8624	0	1	0	162	60	HH-I	3	1	1	1	PPH	1	1	0	1	0	0	0	0	0	0	0	0	1	1	0	1	0	0	0	0	0	0
Van	254820	CHI	4	<20	Tumor-BN	1	0	0	0	0	17	I	1	0	0	19.7232	0	1	0	170	57	HH-I	1	1	0	0	PPH	1	1	0	1	0	0	0	0	0	0	0	0	1	1	0	1	0	0	0	0	0	0
Van	257744	CHI	4	>60	Tumor-BN	1	0	0	0	0	69	III	0	0	1	19.8177	0	1	0	174	60	HH-I	3	1	1	1	PPH	1	1	0	1	0	0	0	0	0	0	0	0	1	1	0	1	0	0	1	1	0	0
Van	254534	CHI	4	20-30	Tumor-BN	1	0	0	0	1	23	I	1	0	0	20.2812	0	1	0	172	60	HH-I	1	1	0	0	PPH	1	1	0	1	0	0	0	0	0	0	0	0	1	1	0	1	0	0	0	0	0	0
Van	254858	CHI	3	20-30	Tumor-BN	1	0	0	0	1	20	I	1	0	0	21.4536	0	1	0	163	57	HH-I	2	1	1	0	PPH	1	1	0	1	0	0	0	0	0	0	0	0	1	1	0	1	0	0	0	0	0	0
Van	138776	CHI	3	50-60	Tumor-BN	1	0	0	0	1	51	III	0	0	1	24.0753	0	1	0	168	67.95	HH-I	3	1	1	1	PPH	1	1	0	1	0	0	0	0	0	0	0	0	1	1	0	1	0	0	0	0	0	0
Van	253712	CHI	4	30-40	Tumor-BN	1	0	0	0	0	30	II	0	1	0	24.3056	0	1	0	178	77.01	HH-I	1	1	0	0	PPH	1	1	0	1	0	0	0	0	0	0	0	0	1	1	0	1	0	0	0	0	0	0
Van	261662	CHI	3	20-30	Tumor-BN	1	0	0	0	1	24	I	1	0	0	16.7311	1	0	0	164	45	HH-I	1	1	0	0	PPH	1	1	0	1	0	0	0	0	0	0	0	0	1	1	0	1	0	0	1	1	0	0
Van	257298	Others	4	20-30	Acne	0	0	0	1	1	22	I	1	0	0	22.7037	0	1	0	173	67.95	HH-I	3	1	1	1	AH	1	1	1	0	0	0	0	0	0	0	0	0	1	1	1	0	0	0	2	1	1	0
Van	251526	Others	4	20-30	Acne	0	0	0	1	1	20	I	1	0	0	31.8645	0	0	1	147	68.856	HH-I	1	1	0	0	AH	1	1	1	0	0	0	0	0	0	0	0	0	1	1	1	0	0	0	1	1	0	0
Van	252105	Others	3	30-40	ECZ	0	0	0	1	1	36	II	0	1	0	20.7008	0	1	0	163	55	HH-I	1	1	0	0	AH	1	1	1	0	0	0	0	0	0	0	0	0	1	1	1	0	0	0	0	0	0	0
Van	256559	Others	3	20-30	ECZ	0	0	0	1	1	28	I	1	0	0	21.2981	0	1	0	165	57.984	HH-I	3	1	1	1	AH	1	1	1	0	0	0	0	0	0	0	0	0	1	1	1	0	0	0	3	1	1	1
Van	259208	Others	5	40-50	PIG-VIT	0	0	0	1	1	43	II	0	1	0	32.8707	0	0	1	157.5	81.54	HH-I	3	1	1	1	LOHH	1	0	0	0	0	1	0	0	0	0	0	0	1	0	0	0	0	1	3	1	1	1
Van	261542	Others	3	50-60	Tumor-BN	0	0	0	1	1	56	III	0	0	1	22.352	0	1	0	152	51.642	HH-I	2	1	1	0	LOHH	1	0	0	0	0	1	0	0	0	0	0	0	1	0	0	0	0	1	2	1	1	0
Van	261093	Others	3	50-60	Tumor-BN	0	0	0	1	1	56	III	0	0	1	45.4567	0	0	1	170	131.37	HH-I	1	1	0	0	LOHH	1	0	0	0	0	1	0	0	0	0	0	0	1	0	0	0	0	1	0	0	0	0
Van	253491	Others	4	20-30	Acne	0	0	0	1	1	20	I	1	0	0	20.586	0	1	0	162.5	54.36	HH-I	1	1	0	0	GFH	1	1	0	0	1	0	0	0	0	0	0	0	1	1	0	0	1	0	1	1	0	0
Van	260133	Others	3	<20	Acne	0	0	0	1	0	19	I	1	0	0	24.2173	0	1	0	173	72.48	HH-I	1	1	0	0	GFH	1	1	0	0	1	0	0	0	0	0	0	0	1	1	0	0	1	0	1	1	0	0
Van	257943	Others	2	30-40	INF	0	0	0	1	1	37	II	0	1	0	35.9096	0	0	1	174	108.72	HH-I	1	1	0	0	GFH	1	1	0	0	1	0	0	0	0	0	0	0	1	1	0	0	1	0	2	1	1	0
Van	257026	Others	3	50-60	Tumor-BN	0	0	0	1	0	56	III	0	0	1	26.4503	0	0	1	178	83.805	HH-I	1	1	0	0	GFH	1	1	0	0	1	0	0	0	0	0	0	0	1	1	0	0	1	0	1	1	0	0
Van	256598	Others	4	20-30	ECZ	0	0	0	1	0	29	I	1	0	0	24.9337	0	1	0	178	79	HH-I	1	1	0	0	PPH	1	1	0	1	0	0	0	0	0	0	0	0	1	1	0	1	0	0	1	1	0	0
Van	250775	Others	3	20-30	PIG-VIT	0	0	0	1	1	22	I	1	0	0	23.1206	0	1	0	174	70	HH-I	1	1	0	0	PPH	1	1	0	1	0	0	0	0	0	0	0	0	1	1	0	1	0	0	2	1	1	0
Van	241087	Others	3	<20	Scar	0	0	0	1	0	17	I	1	0	0	21.3039	0	1	0	165	58	HH-I	2	1	1	0	PPH	1	1	0	1	0	0	0	0	0	0	0	0	1	1	0	1	0	0	1	1	0	0
Van	256223	SSEA	4	<20	ECZ	0	0	1	0	1	16	I	1	0	0	18.2897	1	0	0	155	43.941	HH-I	3	1	1	1	AH	1	1	1	0	0	0	0	0	0	0	0	0	1	1	1	0	0	0	1	1	0	0
Van	254808	SSEA	5	40-50	ECZ	0	0	1	0	1	42	II	0	1	0	30.6777	0	0	1	167.5	86.07	HH-I	1	1	0	0	AH	1	1	1	0	0	0	0	0	0	0	0	0	1	1	1	0	0	0	1	1	0	0
Van	256754	SSEA	4	50-60	MISC	0	0	1	0	1	50	II	0	1	0	21.2344	0	1	0	160	54.36	HH-I	1	1	0	0	AH	1	1	1	0	0	0	0	0	0	0	0	0	1	1	1	0	0	0	0	0	0	0
Van	259277	SSEA	5	50-60	PIG-MISC	0	0	1	0	1	54	III	0	0	1	24.4704	0	1	0	157.5	60.702	HH-I	1	1	0	0	AH	1	1	1	0	0	0	0	0	0	0	0	0	1	1	1	0	0	0	0	0	0	0
Van	255340	SSEA	5	40-50	PIG-VIT	0	0	1	0	0	47	II	0	1	0	25.7325	0	0	1	162.5	67.95	HH-I	1	1	0	0	AH	1	1	1	0	0	0	0	0	0	0	0	0	1	1	1	0	0	0	0	0	0	0
Van	251525	SSEA	5	40-50	PSO	0	0	1	0	0	46	II	0	1	0	29.3878	0	0	1	175	90	HH-I	3	1	1	1	LOHH	1	0	0	0	0	1	0	0	0	0	0	0	1	0	0	0	0	1	3	1	1	1
Van	251499	SSEA	4	30-40	Tumor-BN	0	0	1	0	0	34	II	0	1	0	29.321	0	0	1	180	95	HH-I	3	1	1	1	LOHH	1	0	0	0	0	1	0	0	0	0	0	0	1	0	0	0	0	1	0	0	0	0
Van	259293	SSEA	4	30-40	ECZ	0	0	1	0	1	31	II	0	1	0	18.992	0	1	0	157.5	47.112	HH-I	1	1	0	0	GFH	1	1	0	0	1	0	0	0	0	0	0	0	1	1	0	0	1	0	0	0	0	0
Van	251112	SSEA	4	<20	Hair Ds	0	0	1	0	1	19	I	1	0	0	20.8284	0	1	0	162.5	55	HH-I	1	1	0	0	GFH	1	1	0	0	1	0	1	1	0	0	1	0	0	0	0	0	0	0	1	1	0	0
Van	257117	SSEA	5	<20	ECZ	0	0	1	0	0	19	I	1	0	0	23.4119	0	1	0	167.5	65.685	HH-I	2	1	1	0	PPH	1	1	0	1	0	0	0	0	0	0	0	0	1	1	0	1	0	0	2	1	1	0
Van	253032	SSEA	4	50-60	ECZ	0	0	1	0	0	51	III	0	0	1	26.732	0	0	1	167.5	75	HH-I	3	1	1	1	PPH	1	1	0	1	0	0	0	0	0	0	0	0	1	1	0	1	0	0	3	1	1	1
Van	262543	SSEA	5	<20	ECZ	0	0	1	0	1	13	I	1	0	0	27.4277	0	0	1	160	70.215	HH-I	1	1	0	0	PPH	1	1	0	1	0	0	0	0	0	0	0	0	1	1	0	1	0	0	0	0	0	0
Van	261469	SSEA	4	20-30	Hair Ds	0	0	1	0	1	22	I	1	0	0	20.2578	0	1	0	152.5	47.112	HH-I	3	1	1	1	PPH	1	1	0	1	0	0	0	0	0	0	0	0	1	1	0	1	0	0	3	1	1	1
Van	254969	SSEA	5	20-30	PIG-MISC	0	0	1	0	0	25	I	1	0	0	26.5731	0	0	1	168	75	HH-I	2	1	1	0	PPH	1	1	0	1	0	0	0	0	0	0	0	0	1	1	0	1	0	0	3	1	1	1
Van	252486	SSEA	4	<20	PIG-VIT	0	0	1	0	0	18	I	1	0	0	17.4062	1	0	0	173	52.095	HH-I	2	1	1	0	PPH	1	1	0	1	0	0	0	0	0	0	0	0	1	1	0	1	0	0	0	0	0	0
Van	255556	SSEA	4	<20	PIG-VIT	0	0	1	0	1	10	I	1	0	0						31.71	HH-I	1	1	0	0	PPH	1	1	0	1	0	0	0	0	0	0	0	0	1	1	0	1	0	0	0	0	0	0
Van	251365	SSEA	5	30-40	PSO	0	0	1	0	0	36	II	0	1	0	25.7143	0	0	1	190.5	93.318	HH-I	2	1	1	0	PPH	1	1	0	1	0	0	0	0	0	0	0	0	1	1	0	1	0	0	2	1	1	0
Van	258871	Cau	2	<20	HH	0	1	0	0	1	18	I	1	0	0	18.8097	0	1	0	170	54.36	HH-P	3	1	1	1	AH	1	1	1	0	0	0	1	1	1	0	0	0	0	0	0	0	0	0	1	1	0	0
Van	184401	Cau	2	40-50	HH	0	1	0	0	1	49	II	0	1	0	19.3754	0	1	0	167.5	54.36	HH-P	3	1	1	1	AH	1	1	1	0	0	0	1	1	1	0	0	0	0	0	0	0	0	0	3	1	1	1
Van	253945	Cau	2	<20	HH	0	1	0	0	0	17	I	1	0	0	19.6139	0	1	0	183	65.685	HH-P	3	1	1	1	AH	1	1	1	0	0	0	1	1	1	0	0	0	0	0	0	0	0	0	3	1	1	1
Van	221542	Cau	3	30-40	HH	0	1	0	0	1	33	II	0	1	0	20.1827	0	1	0	167.5	56.625	HH-P	3	1	1	1	AH	1	1	1	0	0	0	1	1	1	0	0	0	0	0	0	0	0	0	3	1	1	1
Van	258169	Cau	2	20-30	HH	0	1	0	0	1	25	I	1	0	0	20.2449	0	1	0	175	62	HH-P	3	1	1	1	AH	1	1	1	0	0	0	1	1	1	0	0	0	0	0	0	0	0	0	1	1	0	0
Van	251662	Cau	2	<20	HH	0	1	0	0	1	16	I	1	0	0	20.3772	0	1	0	170	58.89	HH-P	3	1	1	1	AH	1	1	1	0	0	0	1	1	1	0	0	0	0	0	0	0	0	0	2	1	1	0
Van	140952 F38P	Cau	1	50-60	HH	0	1	0	0	1	50	II	0	1	0	20.4334	0	1	0	173	61.155	HH-P	3	1	1	1	AH	1	1	1	0	0	0	1	1	1	0	0	0	0	0	0	0	0	0	0	0	0	0
Van	154556	Cau	2	40-50	HH	0	1	0	0	1	44	II	0	1	0	20.7612	0	1	0	170	60	HH-P	3	1	1	1	AH	1	1	1	0	0	0	1	1	1	0	0	0	0	0	0	0	0	0	0	0	0	0
Van	224694	Cau	3	20-30	HH	0	1	0	0	1	28	I	1	0	0	20.7989	0	1	0	165	56.625	HH-P	3	1	1	1	AH	1	1	1	0	0	0	1	1	1	0	0	0	0	0	0	0	0	0	3	1	1	1
Van	188181	Cau	4	20-30	HH	0	1	0	0	1	29	I	1	0	0	21.0533	0	1	0	164	56.625	HH-P	3	1	1	1	AH	1	1	1	0	0	0	1	1	1	0	0	0	0	0	0	0	0	0	2	1	1	0
Van	237294	Cau	2	30-40	HH	0	1	0	0	0	33	II	0	1	0	21.1479	0	1	0	188	74.745	HH-P	2	1	1	0	AH	1	1	1	0	0	0	1	1	1	0	0	0	0	0	0	0	0	0	1	1	0	0
Van	226781	Cau	2	20-30	HH	0	1	0	0	1	27	I	1	0	0	21.3716	0	1	0	152	49.377	HH-P	2	1	1	0	AH	1	1	1	0	0	0	1	1	1	0	0	0	0	0	0	0	0	0	0	0	0	0
Van	253184	Cau	2	30-40	HH	0	1	0	0	1	30	II	0	1	0	21.6713	0	1	0	165	59	HH-P	3	1	1	1	AH	1	1	1	0	0	0	1	1	1	0	0	0	0	0	0	0	0	0	3	1	1	1
Van	114749	Cau	2	20-30	HH	0	1	0	0	1	26	I	1	0	0	21.7956	0	1	0	173	65.232	HH-P	3	1	1	1	AH	1	1	1	0	0	0	1	1	1	0	0	0	0	0	0	0	0	0	1	1	0	0
Van	262103	Cau	3	20-30	HH	0	1	0	0	1	21	I	1	0	0	22.2791	0	1	0	157.5	55.266	HH-P	3	1	1	1	AH	1	1	1	0	0	0	1	1	1	0	0	0	0	0	0	0	0	0	1	1	0	0
Van	245915	Cau	2	20-30	HH	0	1	0	0	1	27	I	1	0	0	22.3015	0	1	0	162.5	58.89	HH-P	3	1	1	1	AH	1	1	1	0	0	0	1	1	1	0	0	0	0	0	0	0	0	0	3	1	1	1
Van	260909	Cau	4	20-30	HH	0	1	0	0	1	29	I	1	0	0	22.5827	0	1	0	163	60	HH-P	2	1	1	0	AH	1	1	1	0	0	0	1	1	1	0	0	0	0	0	0	0	0	0	0	0	0	0
Van	236061	Cau	3	20-30	HH	0	1	0	0	1	28	I	1	0	0	22.6046	0	1	0	167.5	63.42	HH-P	1	1	0	0	AH	1	1	1	0	0	0	1	1	1	0	0	0	0	0	0	0	0	0	1	1	0	0
Van	134272 (FH164)	Cau	2	40-50	HH	0	1	0	0	1	40	II	0	1	0	23.4119	0	1	0	167.5	65.685	HH-P	1	1	0	0	AH	1	1	1	0	0	0	1	1	1	0	0	0	0	0	0	0	0	0	1	1	0	0
Van	165210	Cau	3	50-60	HH	0	1	0	0	1	50	II	0	1	0	23.4119	0	1	0	167.5	65.685	HH-P	2	1	1	0	AH	1	1	1	0	0	0	1	1	1	0	0	0	0	0	0	0	0	0	2	1	1	0
Van	203488	Cau	2	20-30	HH	0	1	0	0	1	24	I	1	0	0	23.6739	0	1	0	162.5	62.514	HH-P	3	1	1	1	AH	1	1	1	0	0	0	1	1	1	0	0	0	0	0	0	0	0	0	2	1	1	0
Van	147717	Cau	2	30-40	HH	0	1	0	0	1	33	II	0	1	0	24.017	0	1	0	162.5	63.42	HH-P	1	1	0	0	AH	1	1	1	0	0	0	1	1	1	0	0	0	0	0	0	0	0	0	1	1	0	0
Van	128213 F12P	Cau	3	30-40	HH	0	1	0	0	1	39	II	0	1	0	18.0837	1	0	0	167.5	50.736	HH-P	3	1	1	1	AH	1	1	1	0	0	0	1	1	1	0	0	0	0	0	0	0	0	0	0	0	0	0
Van	258926	Cau	2	30-40	HH	0	1	0	0	0	35	II	0	1	0	25.7354	0	0	1	178	81.54	HH-P	3	1	1	1	AH	1	1	1	0	0	0	1	1	1	0	0	0	0	0	0	0	0	0	3	1	1	1
Van	203488 F25P	Cau	2	20-30	HH	0	1	0	0	0	20	I	1	0	0	26.2746	0	0	1	188	92.865	HH-P	3	1	1	1	AH	1	1	1	0	0	0	1	1	1	0	0	0	0	0	0	0	0	0	2	1	1	0
Van	186968	Cau	2	40-50	HH	0	1	0	0	1	43	II	0	1	0	27.2445	0	0	1	173	81.54	HH-P	1	1	0	0	AH	1	1	1	0	0	0	1	1	1	0	0	0	0	0	0	0	0	0	0	0	0	0
Van	255324	Cau	2	20-30	HH	0	1	0	0	1	28	I	1	0	0	27.448	0	0	1	162.5	72.48	HH-P	3	1	1	1	AH	1	1	1	0	0	0	1	1	1	0	0	0	0	0	0	0	0	0	2	1	1	0
Van	222775	Cau	3	40-50	HH	0	1	0	0	1	41	II	0	1	0	28.2145	0	0	1	170	81.54	HH-P	3	1	1	1	AH	1	1	1	0	0	0	1	1	1	0	0	0	0	0	0	0	0	0	1	1	0	0
Van	260716	Cau	2	50-60	HH	0	1	0	0	0	51	III	0	0	1	28.5949	0	0	1	178	90.6	HH-P	3	1	1	1	AH	1	1	1	0	0	0	1	1	1	0	0	0	0	0	0	0	0	0	1	1	0	0
Van	165314	Cau	2	40-50	HH	0	1	0	0	0	45	II	0	1	0	28.662	0	0	1	180	92.865	HH-P	3	1	1	1	AH	1	1	1	0	0	0	1	1	1	0	0	0	0	0	0	0	0	0	1	1	0	0
Van	257990	Cau	2	<20	HH	0	1	0	0	1	19	I	1	0	0	29.4108	0	0	1	171	86	HH-P	1	1	0	0	AH	1	1	1	0	0	0	1	1	1	0	0	0	0	0	0	0	0	0	1	1	0	0
Van	202108	Cau	2	50-60	HH	0	1	0	0	1	52	III	0	0	1	29.5512	0	0	1	160	75.651	HH-P	3	1	1	1	AH	1	1	1	0	0	0	1	1	1	0	0	0	0	0	0	0	0	0	3	1	1	1
Van	225858	Cau	2	30-40	HH	0	1	0	0	1	31	II	0	1	0	31.3495	0	0	1	170	90.6	HH-P	1	1	0	0	AH	1	1	1	0	0	0	1	1	1	0	0	0	0	0	0	0	0	0	0	0	0	0
Van	259917	Cau	2	<20	HH	0	1	0	0	1	16	I	1	0	0	33.2782	0	0	1	165	90.6	HH-P	3	1	1	1	AH	1	1	1	0	0	0	1	1	1	0	0	0	0	0	0	0	0	0	3	1	1	1
Van	228663	Cau	4	>60	HH	0	1	0	0	1	61	III	0	0	1	32.9969	0	0	1	155	79.275	HH-P	2	1	1	0	LOHH	1	0	0	0	0	1	1	0	0	0	0	1	0	0	0	0	0	0	0	0	0	0
Van	257607	Cau	2	>60	HH	0	1	0	0	1	61	III	0	0	1	39.9339	0	0	1	165	108.72	HH-P	2	1	1	0	LOHH	1	0	0	0	0	1	1	0	0	0	0	1	0	0	0	0	0	0	1	1	0	0
Van	253016	Cau	2	40-50	HH	0	1	0	0	1	44	II	0	1	0	42.1224	0	0	1	175	129	HH-P	3	1	1	1	LOHH	1	0	0	0	0	1	1	0	0	0	0	1	0	0	0	0	0	0	2	1	1	0
Van	205973	Cau	3	30-40	HH	0	1	0	0	1	34	II	0	1	0	19.4367	0	1	0	170	56.172	HH-P	3	1	1	1	GFH	1	1	0	0	1	0	1	1	0	0	1	0	0	0	0	0	0	0	2	1	1	0
Van	262153	Cau	2	20-30	HH	0	1	0	0	0	21	I	1	0	0	22.3704	0	1	0	180	72.48	HH-P	3	1	1	1	GFH	1	1	0	0	1	0	1	1	0	0	1	0	0	0	0	0	0	0	1	1	0	0
Van	222149	Cau	2	20-30	HH	0	1	0	0	0	29	I	1	0	0	26.147	0	0	1	193	97.395	HH-P	3	1	1	1	GFH	1	1	0	0	1	0	1	1	0	0	1	0	0	0	0	0	0	0	2	1	1	0
Van	261691	Cau	3	30-40	HH	0	1	0	0	1	32	II	0	1	0	28.5141	0	0	1	167.5	80	HH-P	3	1	1	1	GFH	1	1	0	0	1	0	1	1	0	0	1	0	0	0	0	0	0	0	2	1	1	0
Van	225540	Cau	2	40-50	HH	0	1	0	0	0	48	II	0	1	0	31.4544	0	0	1	178	99.66	HH-P	1	1	0	0	GFH	1	1	0	0	1	0	1	1	0	0	1	0	0	0	0	0	0	0	2	1	1	0
Van	130314	Cau	2	40-50	HH	0	1	0	0	0	48	II	0	1	0	32.2535	0	0	1	185.5	110.985	HH-P	3	1	1	1	GFH	1	1	0	0	1	0	1	1	0	0	1	0	0	0	0	0	0	0	1	1	0	0
Van	256553	Cau	2	50-60	HH	0	1	0	0	1	58	III	0	0	1	33.2782	0	0	1	165	90.6	HH-P	2	1	1	0	GFH	1	1	0	0	1	0	1	1	0	0	1	0	0	0	0	0	0	0	1	1	0	0
Van	250042	Cau	3	20-30	HH	0	1	0	0	1	25	I	1	0	0	34.3138	0	0	1	178	108.72	HH-P	3	1	1	1	GFH	1	1	0	0	1	0	1	1	0	0	1	0	0	0	0	0	0	0	2	1	1	0
Van	174729	Cau	1	20-30	HH	0	1	0	0	0	22	I	1	0	0	21.6429	0	1	0	183	72.48	HH-P	3	1	1	1	PPH	1	1	0	1	0	0	1	1	0	1	0	0	0	0	0	0	0	0	1	1	0	0
Van	258786	Cau	2	<20	HH	0	1	0	0	1	14	I	1	0	0	22.1649	0	1	0	163	58.89	HH-P	3	1	1	1	PPH	1	1	0	1	0	0	1	1	0	1	0	0	0	0	0	0	0	0	0	0	0	0
Van	221947	Cau	2	30-40	HH	0	1	0	0	0	35	II	0	1	0	24.2192	0	1	0	167.5	67.95	HH-P	2	1	1	0	PPH	1	1	0	1	0	0	1	1	0	1	0	0	0	0	0	0	0	0	1	1	0	0
Van	244160	Cau	3	<20	HH	0	1	0	0	1	16	I	1	0	0	17.7502	1	0	0	175	54.36	HH-P	3	1	1	1	PPH	1	1	0	1	0	0	1	1	0	1	0	0	0	0	0	0	0	0	3	1	1	1
Van	252869	Cau	2	40-50	HH	0	1	0	0	1	48	II	0	1	0	25.6198	0	0	1	165	69.75	HH-P	3	1	1	1	PPH	1	1	0	1	0	0	1	1	0	1	0	0	0	0	0	0	0	0	1	1	0	0
Van	259283	Cau	2	40-50	HH	0	1	0	0	0	49	II	0	1	0	25.6338	0	0	1	188	90.6	HH-P	3	1	1	1	PPH	1	1	0	1	0	0	1	1	0	1	0	0	0	0	0	0	0	0	0	0	0	0
Van	136887	Cau	2	50-60	HH	0	1	0	0	0	50	II	0	1	0	26.7831	0	0	1	183	89.694	HH-P	3	1	1	1	PPH	1	1	0	1	0	0	1	1	0	1	0	0	0	0	0	0	0	0	0	0	0	0
Van	230761	Cau	3	30-40	HH	0	1	0	0	0	35	II	0	1	0	26.9896	0	0	1	170	78	HH-P	2	1	1	0	PPH	1	1	0	1	0	0	1	1	0	1	0	0	0	0	0	0	0	0	0	0	0	0
Van	220229	Cau		30-40	HH	0	1	0	0	1	39	II	0	1	0	41.1721	0	0	1	162.5	108.72	HH-P	2	1	1	0	PPH	1	1	0	1	0	0	1	1	0	1	0	0	0	0	0	0	0	0	2	1	1	0
Van	258339	CHI	4	20-30	HH	1	0	0	0	1	20	I	1	0	0	19.8629	0	1	0	149.5	44.394	HH-P	3	1	1	1	AH	1	1	1	0	0	0	1	1	1	0	0	0	0	0	0	0	0	0	0	0	0	0
Van	249894	CHI	3	50-60	HH	1	0	0	0	1	53	III	0	0	1	22.3478	0	1	0	154	53	HH-P	1	1	0	0	AH	1	1	1	0	0	0	1	1	1	0	0	0	0	0	0	0	0	0	1	1	0	0
Van	246627	CHI	3	<20	HH	1	0	0	0	1	16	I	1	0	0	17.0245	1	0	0	158	42.5	HH-P	2	1	1	0	AH	1	1	1	0	0	0	1	1	1	0	0	0	0	0	0	0	0	0	2	1	1	0
Van	245969	CHI	4	30-40	HH	1	0	0	0	1	33	II	0	1	0	25.7325	0	0	1	162.5	67.95	HH-P	3	1	1	1	AH	1	1	1	0	0	0	1	1	1	0	0	0	0	0	0	0	0	0	3	1	1	1
Van	253371	CHI	3	30-40	HH	1	0	0	0	0	34	II	0	1	0	19.9308	0	1	0	170	57.6	HH-P	3	1	1	1	PPH	1	1	0	1	0	0	1	1	0	1	0	0	0	0	0	0	0	0	1	1	0	0
Van	259251	CHI	4	<20	HH	1	0	0	0	0	17	I	1	0	0	20.7313	0	1	0	178	65.685	HH-P	3	1	1	1	PPH	1	1	0	1	0	0	1	1	0	1	0	0	0	0	0	0	0	0	1	1	0	0
Van	254513	CHI	4	<20	HH	1	0	0	0	0	17	I	1	0	0	17.1753	1	0	0	174	52	HH-P	3	1	1	1	PPH	1	1	0	1	0	0	1	1	0	1	0	0	0	0	0	0	0	0	2	1	1	0
Van	254961	Others	3	30-40	HH	0	0	0	1	1	32	II	0	1	0	20.1733	0	1	0	159	51	HH-P	3	1	1	1	AH	1	1	1	0	0	0	1	1	1	0	0	0	0	0	0	0	0	0	1	1	0	0
Van	257524	Others	4	30-40	HH	0	0	0	1	0	30	II	0	1	0	25.1667	0	0	1	180	81.54	HH-P	2	1	1	0	AH	1	1	1	0	0	0	1	1	1	0	0	0	0	0	0	0	0	0	0	0	0	0
Van	131169	Others	3	20-30	HH	0	0	0	1	1	29	I	1	0	0	20.0877	0	1	0	157.5	49.83	HH-P	2	1	1	0	GFH	1	1	0	0	1	0	1	1	0	0	1	0	0	0	0	0	0	0	3	1	1	1
Van	260558	Others	4	20-30	HH	0	0	0	1	0	22	I	1	0	0	26.2346	0	0	1	180	85	HH-P	3	1	1	1	GFH	1	1	0	0	1	0	1	1	0	0	1	0	0	0	0	0	0	0	1	1	0	0
Van	261084	Others	3	<20	HH	0	0	0	1	1	15	I	1	0	0	18.5078	0	1	0	166	51	HH-P	3	1	1	1	PPH	1	1	0	1	0	0	1	1	0	1	0	0	0	0	0	0	0	0	0	0	0	0
Van	262104	Others	3	<20	HH	0	0	0	1	1	19	I	1	0	0	21.8954	0	1	0	164	58.89	HH-P	2	1	1	0	PPH	1	1	0	1	0	0	1	1	0	1	0	0	0	0	0	0	0	0	2	1	1	0
Van	260689	Others	4	20-30	HH	0	0	0	1	0	29	I	1	0	0	27.2639	0	0	1	180	88.335	HH-P	3	1	1	1	PPH	1	1	0	1	0	0	1	1	0	1	0	0	0	0	0	0	0	0	0	0	0	0
Van	259325	SSEA	5	30-40	HH	0	0	1	0	1	32	II	0	1	0	18.5681	0	1	0	167.5	52.095	HH-P	3	1	1	1	AH	1	1	1	0	0	0	1	1	1	0	0	0	0	0	0	0	0	0	0	0	0	0
Van	255325	SSEA	4	20-30	HH	0	0	1	0	1	25	I	1	0	0	22.4628	0	1	0	165	61.155	HH-P	3	1	1	1	AH	1	1	1	0	0	0	1	1	1	0	0	0	0	0	0	0	0	0	1	1	0	0
Van	246926	SSEA	4	30-40	HH	0	0	1	0	1	38	II	0	1	0	22.8269	0	1	0	157.5	56.625	HH-P	3	1	1	1	AH	1	1	1	0	0	0	1	1	1	0	0	0	0	0	0	0	0	0	1	1	0	0
Van	144880	SSEA	4	30-40	HH	0	0	1	0	0	38	II	0	1	0	24.6074	0	1	0	180	79.728	HH-P	1	1	0	0	AH	1	1	1	0	0	0	1	1	1	0	0	0	0	0	0	0	0	0	1	1	0	0
Van	230710	SSEA	4	<20	HH	0	0	1	0	0	18	I	1	0	0	19.5741	0	1	0	180	63.42	HH-P	3	1	1	1	PPH	1	1	0	1	0	0	1	1	0	1	0	0	0	0	0	0	0	0	1	1	0	0
Van	259962	SSEA	3	20-30	HH	0	0	1	0	1	27	I	1	0	0	19.9219	0	1	0	160	51	HH-P	2	1	1	0	PPH	1	1	0	1	0	0	1	1	0	1	0	0	0	0	0	0	0	0	0	0	0	0
Van	251848	SSEA	4	<20	HH	0	0	1	0	0	18	I	1	0	0	20.0164	0	1	0	178	63.42	HH-P	2	1	1	0	PPH	1	1	0	1	0	0	1	1	0	1	0	0	0	0	0	0	0	0	1	1	0	0
Van	256695	SSEA	4	30-40	HH	0	0	1	0	1	37	II	0	1	0	20.0561	0	1	0	154	47.565	HH-P	3	1	1	1	PPH	1	1	0	1	0	0	1	1	0	1	0	0	0	0	0	0	0	0	2	1	1	0
Van	258413	SSEA	4	>60	HH	0	0	1	0	0	65	III	0	0	1	20.5151	0	1	0	178	65	HH-P	3	1	1	1	PPH	1	1	0	1	0	0	1	1	0	1	0	0	0	0	0	0	0	0	0	0	0	0
Van	261469 S	SSEA	4	<20	HH	0	0	1	0	1	15	I	1	0	0	21.4265	0	1	0	152.5	49.83	HH-P	3	1	1	1	PPH	1	1	0	1	0	0	1	1	0	1	0	0	0	0	0	0	0	0	3	1	1	1
Van	257715	SSEA	4	20-30	HH	0	0	1	0	0	24	I	1	0	0	22.4435	0	1	0	174	67.95	HH-P	3	1	1	1	PPH	1	1	0	1	0	0	1	1	0	1	0	0	0	0	0	0	0	0	3	1	1	1
Van	198490	SSEA	4	20-30	HH	0	0	1	0	0	28	I	1	0	0	23.6669	0	1	0	175	72.48	HH-P	3	1	1	1	PPH	1	1	0	1	0	0	1	1	0	1	0	0	0	0	0	0	0	0	0	0	0	0
Van	262095	SSEA	4	30-40	HH	0	0	1	0	0	36	II	0	1	0	24.188	0	1	0	180	78.369	HH-P	3	1	1	1	PPH	1	1	0	1	0	0	1	1	0	1	0	0	0	0	0	0	0	0	0	0	0	0
Shanghai	877	CHI-SH		30-40	Acne	1	0	0	0	1	30	II	0	1	0	18.4911	0	1	0	156	45	Non-HH	0	0	0	0		0	0	0	0	0	0	0	0	0	0	0	0	0	0	0	0	0	0	0	0	0	0
Shanghai	83	CHI-SH		40-50	Acne	1	0	0	0	1	40	II	0	1	0	18.5901	0	1	0	164	50	Non-HH	0	0	0	0		0	0	0	0	0	0	0	0	0	0	0	0	0	0	0	0	0	0	0	0	0	0
Shanghai	247	CHI-SH		20-30	Acne	1	0	0	0	1	20	I	1	0	0	18.5911	0	1	0	172	55	Non-HH	0	0	0	0		0	0	0	0	0	0	0	0	0	0	0	0	0	0	0	0	0	0	0	0	0	0
Shanghai	586	CHI-SH		20-30	Acne	1	0	0	0	0	25	I	1	0	0	18.6122	0	1	0	175	57	Non-HH	0	0	0	0		0	0	0	0	0	0	0	0	0	0	0	0	0	0	0	0	0	0	1	1	0	0
Shanghai	788	CHI-SH		20-30	Acne	1	0	0	0	1	23	I	1	0	0	18.6268	0	1	0	158	46.5	Non-HH	0	0	0	0		0	0	0	0	0	0	0	0	0	0	0	0	0	0	0	0	0	0	1	1	0	0
Shanghai	865	CHI-SH		20-30	Acne	1	0	0	0	1	22	I	1	0	0	18.75	0	1	0	160	48	Non-HH	0	0	0	0		0	0	0	0	0	0	0	0	0	0	0	0	0	0	0	0	0	0	1	1	0	0
Shanghai	615	CHI-SH		20-30	Acne	1	0	0	0	1	25	I	1	0	0	18.75	0	1	0	160	48	Non-HH	0	0	0	0		0	0	0	0	0	0	0	0	0	0	0	0	0	0	0	0	0	0	0	0	0	0
Shanghai	648	CHI-SH		20-30	Acne	1	0	0	0	1	24	I	1	0	0	18.8189	0	1	0	163	50	Non-HH	0	0	0	0		0	0	0	0	0	0	0	0	0	0	0	0	0	0	0	0	0	0	0	0	0	0
Shanghai	35	CHI-SH		30-40	Acne	1	0	0	0	1	30	II	0	1	0	18.8189	0	1	0	163	50	Non-HH	0	0	0	0		0	0	0	0	0	0	0	0	0	0	0	0	0	0	0	0	0	0	0	0	0	0
Shanghai	920	CHI-SH		20-30	Acne	1	0	0	0	1	26	I	1	0	0	18.8707	0	1	0	166	52	Non-HH	0	0	0	0		0	0	0	0	0	0	0	0	0	0	0	0	0	0	0	0	0	0	0	0	0	0
Shanghai	619	CHI-SH		<20	Acne	1	0	0	0	1	18	I	1	0	0	18.902	0	1	0	156	46	Non-HH	0	0	0	0		0	0	0	0	0	0	0	0	0	0	0	0	0	0	0	0	0	0	0	0	0	0
Shanghai	985	CHI-SH		20-30	Acne	1	0	0	0	0	23	I	1	0	0	19.0311	0	1	0	170	55	Non-HH	0	0	0	0		0	0	0	0	0	0	0	0	0	0	0	0	0	0	0	0	0	0	0	0	0	0
Shanghai	823	CHI-SH		20-30	Acne	1	0	0	0	1	29	I	1	0	0	19.0311	0	1	0	170	55	Non-HH	0	0	0	0		0	0	0	0	0	0	0	0	0	0	0	0	0	0	0	0	0	0	0	0	0	0
Shanghai	993	CHI-SH		30-40	Acne	1	0	0	0	1	30	II	0	1	0	19.0311	0	1	0	170	55	Non-HH	0	0	0	0		0	0	0	0	0	0	0	0	0	0	0	0	0	0	0	0	0	0	0	0	0	0
Shanghai	319	CHI-SH		20-30	Acne	1	0	0	0	1	26	I	1	0	0	19.052	0	1	0	162	50	Non-HH	0	0	0	0		0	0	0	0	0	0	0	0	0	0	0	0	0	0	0	0	0	0	0	0	0	0
Shanghai	132	CHI-SH		20-30	Acne	1	0	0	0	1	26	I	1	0	0	19.1001	0	1	0	165	52	Non-HH	0	0	0	0		0	0	0	0	0	0	0	0	0	0	0	0	0	0	0	0	0	0	0	0	0	0
Shanghai	785	CHI-SH		30-40	Acne	1	0	0	0	1	31	II	0	1	0	19.1001	0	1	0	165	52	Non-HH	0	0	0	0		0	0	0	0	0	0	0	0	0	0	0	0	0	0	0	0	0	0	1	1	0	0
Shanghai	210	CHI-SH		<20	Acne	1	0	0	0	1	19	I	1	0	0	19.1953	0	1	0	163	51	Non-HH	0	0	0	0		0	0	0	0	0	0	0	0	0	0	0	0	0	0	0	0	0	0	0	0	0	0
Shanghai	717	CHI-SH		20-30	Acne	1	0	0	0	1	23	I	1	0	0	19.2277	0	1	0	158	48	Non-HH	0	0	0	0		0	0	0	0	0	0	0	0	0	0	0	0	0	0	0	0	0	0	0	0	0	0
Shanghai	545	CHI-SH		20-30	Acne	1	0	0	0	1	25	I	1	0	0	19.2277	0	1	0	158	48	Non-HH	0	0	0	0		0	0	0	0	0	0	0	0	0	0	0	0	0	0	0	0	0	0	0	0	0	0
Shanghai	601	CHI-SH		30-40	Acne	1	0	0	0	1	32	II	0	1	0	19.3625	0	1	0	167	54	Non-HH	0	0	0	0		0	0	0	0	0	0	0	0	0	0	0	0	0	0	0	0	0	0	0	0	0	0
Shanghai	987	CHI-SH		20-30	Acne	1	0	0	0	1	24	I	1	0	0	19.433	0	1	0	162	51	Non-HH	0	0	0	0		0	0	0	0	0	0	0	0	0	0	0	0	0	0	0	0	0	0	0	0	0	0
Shanghai	235	CHI-SH		20-30	Acne	1	0	0	0	1	28	I	1	0	0	19.4674	0	1	0	165	53	Non-HH	0	0	0	0		0	0	0	0	0	0	0	0	0	0	0	0	0	0	0	0	0	0	0	0	0	0
Shanghai	873	CHI-SH		20-30	Acne	1	0	0	0	1	21	I	1	0	0	19.487	0	1	0	168	55	Non-HH	0	0	0	0		0	0	0	0	0	0	0	0	0	0	0	0	0	0	0	0	0	0	0	0	0	0
Shanghai	996	CHI-SH		20-30	Acne	1	0	0	0	1	25	I	1	0	0	19.487	0	1	0	168	55	Non-HH	0	0	0	0		0	0	0	0	0	0	0	0	0	0	0	0	0	0	0	0	0	0	0	0	0	0
Shanghai	820	CHI-SH		20-30	Acne	1	0	0	0	1	22	I	1	0	0	19.4917	0	1	0	172.5	58	Non-HH	0	0	0	0		0	0	0	0	0	0	0	0	0	0	0	0	0	0	0	0	0	0	0	0	0	0
Shanghai	652	CHI-SH		20-30	Acne	1	0	0	0	1	26	I	1	0	0	19.5312	0	1	0	160	50	Non-HH	0	0	0	0		0	0	0	0	0	0	0	0	0	0	0	0	0	0	0	0	0	0	0	0	0	0
Shanghai	995	CHI-SH		20-30	Acne	1	0	0	0	1	26	I	1	0	0	19.5312	0	1	0	160	50	Non-HH	0	0	0	0		0	0	0	0	0	0	0	0	0	0	0	0	0	0	0	0	0	0	1	1	0	0
Shanghai	474	CHI-SH		20-30	Acne	1	0	0	0	1	27	I	1	0	0	19.5312	0	1	0	160	50	Non-HH	0	0	0	0		0	0	0	0	0	0	0	0	0	0	0	0	0	0	0	0	0	0	0	0	0	0
Shanghai	446	CHI-SH		20-30	Acne	1	0	0	0	1	29	I	1	0	0	19.5312	0	1	0	160	50	Non-HH	0	0	0	0		0	0	0	0	0	0	0	0	0	0	0	0	0	0	0	0	0	0	0	0	0	0
Shanghai	925	CHI-SH		20-30	Acne	1	0	0	0	1	29	I	1	0	0	19.5312	0	1	0	160	50	Non-HH	0	0	0	0		0	0	0	0	0	0	0	0	0	0	0	0	0	0	0	0	0	0	0	0	0	0
Shanghai	846	CHI-SH		20-30	Acne	1	0	0	0	1	24	I	1	0	0	19.5556	0	1	0	150	44	Non-HH	0	0	0	0		0	0	0	0	0	0	0	0	0	0	0	0	0	0	0	0	0	0	1	1	0	0
Shanghai	833	CHI-SH		20-30	Acne	1	0	0	0	1	21	I	1	0	0	19.5717	0	1	0	163	52	Non-HH	0	0	0	0		0	0	0	0	0	0	0	0	0	0	0	0	0	0	0	0	0	0	0	0	0	0
Shanghai	588	CHI-SH		20-30	Acne	1	0	0	0	1	29	I	1	0	0	19.5717	0	1	0	163	52	Non-HH	0	0	0	0		0	0	0	0	0	0	0	0	0	0	0	0	0	0	0	0	0	0	0	0	0	0
Shanghai	658	CHI-SH		30-40	Acne	1	0	0	0	1	36	II	0	1	0	19.5717	0	1	0	163	52	Non-HH	0	0	0	0		0	0	0	0	0	0	0	0	0	0	0	0	0	0	0	0	0	0	0	0	0	0
Shanghai	637	CHI-SH		20-30	Acne	1	0	0	0	0	21	I	1	0	0	19.5918	0	1	0	175	60	Non-HH	0	0	0	0		0	0	0	0	0	0	0	0	0	0	0	0	0	0	0	0	0	0	0	0	0	0
Shanghai	780	CHI-SH		20-30	Acne	1	0	0	0	1	29	I	1	0	0	19.6283	0	1	0	158	49	Non-HH	0	0	0	0		0	0	0	0	0	0	0	0	0	0	0	0	0	0	0	0	0	0	0	0	0	0
Shanghai	252	CHI-SH		50-60	Acne	1	0	0	0	1	55	III	0	0	1	19.721	0	1	0	167	55	Non-HH	0	0	0	0		0	0	0	0	0	0	0	0	0	0	0	0	0	0	0	0	0	0	0	0	0	0
Shanghai	874	CHI-SH		30-40	Acne	1	0	0	0	0	35	II	0	1	0	19.7232	0	1	0	170	57	Non-HH	0	0	0	0		0	0	0	0	0	0	0	0	0	0	0	0	0	0	0	0	0	0	0	0	0	0
Shanghai	949	CHI-SH		20-30	Acne	1	0	0	0	0	29	I	1	0	0	19.8177	0	1	0	174	60	Non-HH	0	0	0	0		0	0	0	0	0	0	0	0	0	0	0	0	0	0	0	0	0	0	0	0	0	0
Shanghai	540	CHI-SH		20-30	Acne	1	0	0	0	1	27	I	1	0	0	19.8347	0	1	0	165	54	Non-HH	0	0	0	0		0	0	0	0	0	0	0	0	0	0	0	0	0	0	0	0	0	0	0	0	0	0
Shanghai	934	CHI-SH		20-30	Acne	1	0	0	0	1	27	I	1	0	0	19.8347	0	1	0	165	54	Non-HH	0	0	0	0		0	0	0	0	0	0	0	0	0	0	0	0	0	0	0	0	0	0	0	0	0	0
Shanghai	841	CHI-SH		20-30	Acne	1	0	0	0	0	26	I	1	0	0	19.8839	0	1	0	178	63	Non-HH	0	0	0	0		0	0	0	0	0	0	0	0	0	0	0	0	0	0	0	0	0	0	0	0	0	0
Shanghai	826	CHI-SH		20-30	Acne	1	0	0	0	0	23	I	1	0	0	19.9184	0	1	0	175	61	Non-HH	0	0	0	0		0	0	0	0	0	0	0	0	0	0	0	0	0	0	0	0	0	0	1	1	0	0
Shanghai	990	CHI-SH		20-30	Acne	1	0	0	0	1	23	I	1	0	0	19.9594	0	1	0	166	55	Non-HH	0	0	0	0		0	0	0	0	0	0	0	0	0	0	0	0	0	0	0	0	0	0	0	0	0	0
Shanghai	896	CHI-SH		20-30	Acne	1	0	0	0	1	26	I	1	0	0	19.9792	0	1	0	155	48	Non-HH	0	0	0	0		0	0	0	0	0	0	0	0	0	0	0	0	0	0	0	0	0	0	0	0	0	0
Shanghai	434	CHI-SH		30-40	Acne	1	0	0	0	1	33	II	0	1	0	20.202	0	1	0	165	55	Non-HH	0	0	0	0		0	0	0	0	0	0	0	0	0	0	0	0	0	0	0	0	0	0	0	0	0	0
Shanghai	930	CHI-SH		20-30	Acne	1	0	0	0	0	21	I	1	0	0	20.2812	0	1	0	172	60	Non-HH	0	0	0	0		0	0	0	0	0	0	0	0	0	0	0	0	0	0	0	0	0	0	0	0	0	0
Shanghai	715	CHI-SH		20-30	Acne	1	0	0	0	1	23	I	1	0	0	20.3125	0	1	0	160	52	Non-HH	0	0	0	0		0	0	0	0	0	0	0	0	0	0	0	0	0	0	0	0	0	0	0	0	0	0
Shanghai	551	CHI-SH		20-30	Acne	1	0	0	0	1	27	I	1	0	0	20.3244	0	1	0	163	54	Non-HH	0	0	0	0		0	0	0	0	0	0	0	0	0	0	0	0	0	0	0	0	0	0	0	0	0	0
Shanghai	744	CHI-SH		30-40	Acne	1	0	0	0	1	30	II	0	1	0	20.4491	0	1	0	164	55	Non-HH	0	0	0	0		0	0	0	0	0	0	0	0	0	0	0	0	0	0	0	0	0	0	0	0	0	0
Shanghai	683	CHI-SH		20-30	Acne	1	0	0	0	1	24	I	1	0	0	20.5499	0	1	0	168	58	Non-HH	0	0	0	0		0	0	0	0	0	0	0	0	0	0	0	0	0	0	0	0	0	0	0	0	0	0
Shanghai	603	CHI-SH		20-30	Acne	1	0	0	0	1	20	I	1	0	0	20.6852	0	1	0	166	57	Non-HH	0	0	0	0		0	0	0	0	0	0	0	0	0	0	0	0	0	0	0	0	0	0	0	0	0	0
Shanghai	133	CHI-SH		20-30	Acne	1	0	0	0	1	28	I	1	0	0	20.7008	0	1	0	163	55	Non-HH	0	0	0	0		0	0	0	0	0	0	0	0	0	0	0	0	0	0	0	0	0	0	0	0	0	0
Shanghai	860	CHI-SH		20-30	Acne	1	0	0	0	1	23	I	1	0	0	20.7157	0	1	0	173	62	Non-HH	0	0	0	0		0	0	0	0	0	0	0	0	0	0	0	0	0	0	0	0	0	0	0	0	0	0
Shanghai	708	CHI-SH		20-30	Acne	1	0	0	0	0	23	I	1	0	0	20.7612	0	1	0	170	60	Non-HH	0	0	0	0		0	0	0	0	0	0	0	0	0	0	0	0	0	0	0	0	0	0	0	0	0	0
Shanghai	99	CHI-SH		20-30	Acne	1	0	0	0	1	29	I	1	0	0	20.7612	0	1	0	170	60	Non-HH	0	0	0	0		0	0	0	0	0	0	0	0	0	0	0	0	0	0	0	0	0	0	0	0	0	0
Shanghai	837	CHI-SH		30-40	Acne	1	0	0	0	1	31	II	0	1	0	20.8117	0	1	0	155	50	Non-HH	0	0	0	0		0	0	0	0	0	0	0	0	0	0	0	0	0	0	0	0	0	0	0	0	0	0
Shanghai	273	CHI-SH		20-30	Acne	1	0	0	0	0	28	I	1	0	0	20.8308	0	1	0	182	69	Non-HH	0	0	0	0		0	0	0	0	0	0	0	0	0	0	0	0	0	0	0	0	0	0	0	0	0	0
Shanghai	278	CHI-SH		20-30	Acne	1	0	0	0	0	22	I	1	0	0	20.9024	0	1	0	183	70	Non-HH	0	0	0	0		0	0	0	0	0	0	0	0	0	0	0	0	0	0	0	0	0	0	0	0	0	0
Shanghai	787	CHI-SH		20-30	Acne	1	0	0	0	1	21	I	1	0	0	20.9572	0	1	0	162	55	Non-HH	0	0	0	0		0	0	0	0	0	0	0	0	0	0	0	0	0	0	0	0	0	0	0	0	0	0
Shanghai	957	CHI-SH		30-40	Acne	1	0	0	0	1	30	II	0	1	0	20.9572	0	1	0	162	55	Non-HH	0	0	0	0		0	0	0	0	0	0	0	0	0	0	0	0	0	0	0	0	0	0	0	0	0	0
Shanghai	703	CHI-SH		30-40	Acne	1	0	0	0	1	31	II	0	1	0	20.9572	0	1	0	162	55	Non-HH	0	0	0	0		0	0	0	0	0	0	0	0	0	0	0	0	0	0	0	0	0	0	1	1	0	0
Shanghai	428	CHI-SH		40-50	Acne	1	0	0	0	1	47	II	0	1	0	21.0772	0	1	0	163	56	Non-HH	0	0	0	0		0	0	0	0	0	0	0	0	0	0	0	0	0	0	0	0	0	0	0	0	0	0
Shanghai	937	CHI-SH		20-30	Acne	1	0	0	0	1	23	I	1	0	0	21.0938	0	1	0	160	54	Non-HH	0	0	0	0		0	0	0	0	0	0	0	0	0	0	0	0	0	0	0	0	0	0	0	0	0	0
Shanghai	889	CHI-SH		30-40	Acne	1	0	0	0	1	31	II	0	1	0	21.0938	0	1	0	160	54	Non-HH	0	0	0	0		0	0	0	0	0	0	0	0	0	0	0	0	0	0	0	0	0	0	0	0	0	0
Shanghai	900	CHI-SH		30-40	Acne	1	0	0	0	1	32	II	0	1	0	21.0938	0	1	0	160	54	Non-HH	0	0	0	0		0	0	0	0	0	0	0	0	0	0	0	0	0	0	0	0	0	0	0	0	0	0
Shanghai	918	CHI-SH		30-40	Acne	1	0	0	0	0	32	II	0	1	0	21.1463	0	1	0	178	67	Non-HH	0	0	0	0		0	0	0	0	0	0	0	0	0	0	0	0	0	0	0	0	0	0	0	0	0	0
Shanghai	906	CHI-SH		<20	Acne	1	0	0	0	0	18	I	1	0	0	21.2245	0	1	0	175	65	Non-HH	0	0	0	0		0	0	0	0	0	0	0	0	0	0	0	0	0	0	0	0	0	0	1	1	0	0
Shanghai	976	CHI-SH		20-30	Acne	1	0	0	0	0	21	I	1	0	0	21.2245	0	1	0	175	65	Non-HH	0	0	0	0		0	0	0	0	0	0	0	0	0	0	0	0	0	0	0	0	0	0	1	1	0	0
Shanghai	867	CHI-SH		20-30	Acne	1	0	0	0	1	23	I	1	0	0	21.2306	0	1	0	158	53	Non-HH	0	0	0	0		0	0	0	0	0	0	0	0	0	0	0	0	0	0	0	0	0	0	0	0	0	0
Shanghai	958	CHI-SH		20-30	Acne	1	0	0	0	1	27	I	1	0	0	21.2306	0	1	0	158	53	Non-HH	0	0	0	0		0	0	0	0	0	0	0	0	0	0	0	0	0	0	0	0	0	0	0	0	0	0
Shanghai	842	CHI-SH		20-30	Acne	1	0	0	0	0	26	I	1	0	0	21.4692	0	1	0	174	65	Non-HH	0	0	0	0		0	0	0	0	0	0	0	0	0	0	0	0	0	0	0	0	0	0	0	0	0	0
Shanghai	641	CHI-SH		<20	Acne	1	0	0	0	1	18	I	1	0	0	21.4844	0	1	0	160	55	Non-HH	0	0	0	0		0	0	0	0	0	0	0	0	0	0	0	0	0	0	0	0	0	0	0	0	0	0
Shanghai	946	CHI-SH		30-40	Acne	1	0	0	0	1	35	II	0	1	0	21.5139	0	1	0	167	60	Non-HH	0	0	0	0		0	0	0	0	0	0	0	0	0	0	0	0	0	0	0	0	0	0	0	0	0	0
Shanghai	851	CHI-SH		20-30	Acne	1	0	0	0	1	25	I	1	0	0	21.5645	0	1	0	164	58	Non-HH	0	0	0	0		0	0	0	0	0	0	0	0	0	0	0	0	0	0	0	0	0	0	1	1	0	0
Shanghai	596	CHI-SH		20-30	Acne	1	0	0	0	1	27	I	1	0	0	21.6311	0	1	0	158	54	Non-HH	0	0	0	0		0	0	0	0	0	0	0	0	0	0	0	0	0	0	0	0	0	0	0	0	0	0
Shanghai	738	CHI-SH		20-30	Acne	1	0	0	0	1	29	I	1	0	0	21.6441	0	1	0	155	52	Non-HH	0	0	0	0		0	0	0	0	0	0	0	0	0	0	0	0	0	0	0	0	0	0	0	0	0	0
Shanghai	791	CHI-SH		20-30	Acne	1	0	0	0	0	21	I	1	0	0	21.7365	0	1	0	182	72	Non-HH	0	0	0	0		0	0	0	0	0	0	0	0	0	0	0	0	0	0	0	0	0	0	1	1	0	0
Shanghai	898	CHI-SH		30-40	Acne	1	0	0	0	1	35	II	0	1	0	21.7738	0	1	0	166	60	Non-HH	0	0	0	0		0	0	0	0	0	0	0	0	0	0	0	0	0	0	0	0	0	0	0	0	0	0
Shanghai	911	CHI-SH		30-40	Acne	1	0	0	0	1	31	II	0	1	0	21.83	0	1	0	163	58	Non-HH	0	0	0	0		0	0	0	0	0	0	0	0	0	0	0	0	0	0	0	0	0	0	1	1	0	0
Shanghai	852	CHI-SH		20-30	Acne	1	0	0	0	1	25	I	1	0	0	21.875	0	1	0	160	56	Non-HH	0	0	0	0		0	0	0	0	0	0	0	0	0	0	0	0	0	0	0	0	0	0	0	0	0	0
Shanghai	978	CHI-SH		30-40	Acne	1	0	0	0	0	34	II	0	1	0	21.9525	0	1	0	176	68	Non-HH	0	0	0	0		0	0	0	0	0	0	0	0	0	0	0	0	0	0	0	0	0	0	0	0	0	0
Shanghai	548	CHI-SH		<20	Acne	1	0	0	0	0	19	I	1	0	0	21.9713	0	1	0	172	65	Non-HH	0	0	0	0		0	0	0	0	0	0	0	0	0	0	0	0	0	0	0	0	0	0	0	0	0	0
Shanghai	875	CHI-SH		<20	Acne	1	0	0	0	0	14	I	1	0	0	22.0386	0	1	0	165	60	Non-HH	0	0	0	0		0	0	0	0	0	0	0	0	0	0	0	0	0	0	0	0	0	0	1	1	0	0
Shanghai	751	CHI-SH		20-30	Acne	1	0	0	0	1	27	I	1	0	0	22.0386	0	1	0	165	60	Non-HH	0	0	0	0		0	0	0	0	0	0	0	0	0	0	0	0	0	0	0	0	0	0	0	0	0	0
Shanghai	560	CHI-SH		30-40	Acne	1	0	0	0	1	35	II	0	1	0	22.0386	0	1	0	165	60	Non-HH	0	0	0	0		0	0	0	0	0	0	0	0	0	0	0	0	0	0	0	0	0	0	0	0	0	0
Shanghai	926	CHI-SH		20-30	Acne	1	0	0	0	1	20	I	1	0	0	22.2222	0	1	0	150	50	Non-HH	0	0	0	0		0	0	0	0	0	0	0	0	0	0	0	0	0	0	0	0	0	0	0	0	0	0
Shanghai	34	CHI-SH		20-30	Acne	1	0	0	0	0	22	I	1	0	0	22.2826	0	1	0	181	73	Non-HH	0	0	0	0		0	0	0	0	0	0	0	0	0	0	0	0	0	0	0	0	0	0	0	0	0	0
Shanghai	135	CHI-SH		<20	Acne	1	0	0	0	1	18	I	1	0	0	22.5827	0	1	0	163	60	Non-HH	0	0	0	0		0	0	0	0	0	0	0	0	0	0	0	0	0	0	0	0	0	0	1	1	0	0
Shanghai	956	CHI-SH		30-40	Acne	1	0	0	0	1	33	II	0	1	0	22.5827	0	1	0	163	60	Non-HH	0	0	0	0		0	0	0	0	0	0	0	0	0	0	0	0	0	0	0	0	0	0	0	0	0	0
Shanghai	766	CHI-SH		30-40	Acne	1	0	0	0	1	36	II	0	1	0	22.5827	0	1	0	163	60	Non-HH	0	0	0	0		0	0	0	0	0	0	0	0	0	0	0	0	0	0	0	0	0	0	0	0	0	0
Shanghai	897	CHI-SH		20-30	Acne	1	0	0	0	1	27	I	1	0	0	22.6003	0	1	0	156	55	Non-HH	0	0	0	0		0	0	0	0	0	0	0	0	0	0	0	0	0	0	0	0	0	0	0	0	0	0
Shanghai	628	CHI-SH		20-30	Acne	1	0	0	0	1	23	I	1	0	0	22.6562	0	1	0	160	58	Non-HH	0	0	0	0		0	0	0	0	0	0	0	0	0	0	0	0	0	0	0	0	0	0	0	0	0	0
Shanghai	988	CHI-SH		40-50	Acne	1	0	0	0	1	40	II	0	1	0	22.68	0	1	0	164	61	Non-HH	0	0	0	0		0	0	0	0	0	0	0	0	0	0	0	0	0	0	0	0	0	0	0	0	0	0
Shanghai	519	CHI-SH		30-40	Acne	1	0	0	0	1	30	II	0	1	0	22.7732	0	1	0	165	62	Non-HH	0	0	0	0		0	0	0	0	0	0	0	0	0	0	0	0	0	0	0	0	0	0	0	0	0	0
Shanghai	784	CHI-SH		>60	Acne	1	0	0	0	1	70	III	0	0	1	22.8571	0	1	0	175	70	Non-HH	0	0	0	0		0	0	0	0	0	0	0	0	0	0	0	0	0	0	0	0	0	0	0	0	0	0
Shanghai	862	CHI-SH		<20	Acne	1	0	0	0	0	19	I	1	0	0	22.9854	0	1	0	172	68	Non-HH	0	0	0	0		0	0	0	0	0	0	0	0	0	0	0	0	0	0	0	0	0	0	0	0	0	0
Shanghai	366	CHI-SH		30-40	Acne	1	0	0	0	0	36	II	0	1	0	23.03	0	1	0	168	65	Non-HH	0	0	0	0		0	0	0	0	0	0	0	0	0	0	0	0	0	0	0	0	0	0	0	0	0	0
Shanghai	793	CHI-SH		30-40	Acne	1	0	0	0	1	36	II	0	1	0	23.0469	0	1	0	160	59	Non-HH	0	0	0	0		0	0	0	0	0	0	0	0	0	0	0	0	0	0	0	0	0	0	0	0	0	0
Shanghai	847	CHI-SH		20-30	Acne	1	0	0	0	1	27	I	1	0	0	23.3067	0	1	0	167	65	Non-HH	0	0	0	0		0	0	0	0	0	0	0	0	0	0	0	0	0	0	0	0	0	0	0	0	0	0
Shanghai	424	CHI-SH		30-40	Acne	1	0	0	0	1	31	II	0	1	0	23.3067	0	1	0	167	65	Non-HH	0	0	0	0		0	0	0	0	0	0	0	0	0	0	0	0	0	0	0	0	0	0	0	0	0	0
Shanghai	794	CHI-SH		20-30	Acne	1	0	0	0	1	21	I	1	0	0	23.4375	0	1	0	160	60	Non-HH	0	0	0	0		0	0	0	0	0	0	0	0	0	0	0	0	0	0	0	0	0	0	0	0	0	0
Shanghai	997	CHI-SH		20-30	Acne	1	0	0	0	0	25	I	1	0	0	23.8751	0	1	0	165	65	Non-HH	0	0	0	0		0	0	0	0	0	0	0	0	0	0	0	0	0	0	0	0	0	0	0	0	0	0
Shanghai	625	CHI-SH		20-30	Acne	1	0	0	0	1	29	I	1	0	0	23.8751	0	1	0	165	65	Non-HH	0	0	0	0		0	0	0	0	0	0	0	0	0	0	0	0	0	0	0	0	0	0	1	1	0	0
Shanghai	884	CHI-SH		20-30	Acne	1	0	0	0	0	20	I	1	0	0	23.9995	0	1	0	172	71	Non-HH	0	0	0	0		0	0	0	0	0	0	0	0	0	0	0	0	0	0	0	0	0	0	0	0	0	0
Shanghai	675	CHI-SH		20-30	Acne	1	0	0	0	0	26	I	1	0	0	24.2215	0	1	0	170	70	Non-HH	0	0	0	0		0	0	0	0	0	0	0	0	0	0	0	0	0	0	0	0	0	0	0	0	0	0
Shanghai	705	CHI-SH		20-30	Acne	1	0	0	0	1	28	I	1	0	0	24.2215	0	1	0	170	70	Non-HH	0	0	0	0		0	0	0	0	0	0	0	0	0	0	0	0	0	0	0	0	0	0	0	0	0	0
Shanghai	700	CHI-SH		30-40	Acne	1	0	0	0	1	33	II	0	1	0	24.4646	0	1	0	163	65	Non-HH	0	0	0	0		0	0	0	0	0	0	0	0	0	0	0	0	0	0	0	0	0	0	0	0	0	0
Shanghai	557	CHI-SH		30-40	Acne	1	0	0	0	0	34	II	0	1	0	24.5779	0	1	0	177	77	Non-HH	0	0	0	0		0	0	0	0	0	0	0	0	0	0	0	0	0	0	0	0	0	0	0	0	0	0
Shanghai	932	CHI-SH		20-30	Acne	1	0	0	0	0	22	I	1	0	0	24.7721	0	1	0	174	75	Non-HH	0	0	0	0		0	0	0	0	0	0	0	0	0	0	0	0	0	0	0	0	0	0	1	1	0	0
Shanghai	936	CHI-SH		<20	Acne	1	0	0	0	0	16	I	1	0	0	24.9135	0	1	0	170	72	Non-HH	0	0	0	0		0	0	0	0	0	0	0	0	0	0	0	0	0	0	0	0	0	0	0	0	0	0
Shanghai	449	CHI-SH		20-30	Acne	1	0	0	0	1	20	I	1	0	0	24.9135	0	1	0	170	72	Non-HH	0	0	0	0		0	0	0	0	0	0	0	0	0	0	0	0	0	0	0	0	0	0	0	0	0	0
Shanghai	921	CHI-SH		20-30	Acne	1	0	0	0	1	24	I	1	0	0	15.5896	1	0	0	168	44	Non-HH	0	0	0	0		0	0	0	0	0	0	0	0	0	0	0	0	0	0	0	0	0	0	0	0	0	0
Shanghai	579	CHI-SH		30-40	Acne	1	0	0	0	1	31	II	0	1	0	15.9439	1	0	0	168	45	Non-HH	0	0	0	0		0	0	0	0	0	0	0	0	0	0	0	0	0	0	0	0	0	0	1	1	0	0
Shanghai	503	CHI-SH		30-40	Acne	1	0	0	0	1	30	II	0	1	0	16.0231	1	0	0	158	40	Non-HH	0	0	0	0		0	0	0	0	0	0	0	0	0	0	0	0	0	0	0	0	0	0	0	0	0	0
Shanghai	547	CHI-SH		20-30	Acne	1	0	0	0	1	25	I	1	0	0	16.1844	1	0	0	174	49	Non-HH	0	0	0	0		0	0	0	0	0	0	0	0	0	0	0	0	0	0	0	0	0	0	0	0	0	0
Shanghai	157	CHI-SH		20-30	Acne	1	0	0	0	1	26	I	1	0	0	16.494	1	0	0	167	46	Non-HH	0	0	0	0		0	0	0	0	0	0	0	0	0	0	0	0	0	0	0	0	0	0	0	0	0	0
Shanghai	736	CHI-SH		20-30	Acne	1	0	0	0	1	22	I	1	0	0	16.6335	1	0	0	157	41	Non-HH	0	0	0	0		0	0	0	0	0	0	0	0	0	0	0	0	0	0	0	0	0	0	2	1	1	0
Shanghai	112	CHI-SH		20-30	Acne	1	0	0	0	1	22	I	1	0	0	16.937	1	0	0	163	45	Non-HH	0	0	0	0		0	0	0	0	0	0	0	0	0	0	0	0	0	0	0	0	0	0	0	0	0	0
Shanghai	883	CHI-SH		30-40	Acne	1	0	0	0	1	30	II	0	1	0	17.0068	1	0	0	168	48	Non-HH	0	0	0	0		0	0	0	0	0	0	0	0	0	0	0	0	0	0	0	0	0	0	0	0	0	0
Shanghai	185	CHI-SH		20-30	Acne	1	0	0	0	1	24	I	1	0	0	17.0562	1	0	0	166	47	Non-HH	0	0	0	0		0	0	0	0	0	0	0	0	0	0	0	0	0	0	0	0	0	0	0	0	0	0
Shanghai	891	CHI-SH		20-30	Acne	1	0	0	0	1	23	I	1	0	0	17.1468	1	0	0	162	45	Non-HH	0	0	0	0		0	0	0	0	0	0	0	0	0	0	0	0	0	0	0	0	0	0	0	0	0	0
Shanghai	790	CHI-SH		30-40	Acne	1	0	0	0	1	32	II	0	1	0	17.1468	1	0	0	162	45	Non-HH	0	0	0	0		0	0	0	0	0	0	0	0	0	0	0	0	0	0	0	0	0	0	0	0	0	0
Shanghai	463	CHI-SH		30-40	Acne	1	0	0	0	1	32	II	0	1	0	17.1468	1	0	0	162	45	Non-HH	0	0	0	0		0	0	0	0	0	0	0	0	0	0	0	0	0	0	0	0	0	0	1	1	0	0
Shanghai	184	CHI-SH		20-30	Acne	1	0	0	0	1	22	I	1	0	0	17.301	1	0	0	170	50	Non-HH	0	0	0	0		0	0	0	0	0	0	0	0	0	0	0	0	0	0	0	0	0	0	0	0	0	0
Shanghai	622	CHI-SH		20-30	Acne	1	0	0	0	1	28	I	1	0	0	17.3134	1	0	0	163	46	Non-HH	0	0	0	0		0	0	0	0	0	0	0	0	0	0	0	0	0	0	0	0	0	0	0	0	0	0
Shanghai	102	CHI-SH		20-30	Acne	1	0	0	0	0	22	I	1	0	0	17.4818	1	0	0	155	42	Non-HH	0	0	0	0		0	0	0	0	0	0	0	0	0	0	0	0	0	0	0	0	0	0	0	0	0	0
Shanghai	627	CHI-SH		20-30	Acne	1	0	0	0	1	25	I	1	0	0	17.6005	1	0	0	166	48.5	Non-HH	0	0	0	0		0	0	0	0	0	0	0	0	0	0	0	0	0	0	0	0	0	0	0	0	0	0
Shanghai	719	CHI-SH		20-30	Acne	1	0	0	0	1	20	I	1	0	0	17.6471	1	0	0	170	51	Non-HH	0	0	0	0		0	0	0	0	0	0	0	0	0	0	0	0	0	0	0	0	0	0	1	1	0	0
Shanghai	881	CHI-SH		20-30	Acne	1	0	0	0	1	20	I	1	0	0	17.6898	1	0	0	163	47	Non-HH	0	0	0	0		0	0	0	0	0	0	0	0	0	0	0	0	0	0	0	0	0	0	1	1	0	0
Shanghai	960	CHI-SH		20-30	Acne	1	0	0	0	1	25	I	1	0	0	17.6898	1	0	0	163	47	Non-HH	0	0	0	0		0	0	0	0	0	0	0	0	0	0	0	0	0	0	0	0	0	0	0	0	0	0
Shanghai	907	CHI-SH		20-30	Acne	1	0	0	0	1	26	I	1	0	0	17.8465	1	0	0	164	48	Non-HH	0	0	0	0		0	0	0	0	0	0	0	0	0	0	0	0	0	0	0	0	0	0	0	0	0	0
Shanghai	293	CHI-SH		20-30	Acne	1	0	0	0	0	20	I	1	0	0	17.9163	1	0	0	183	60	Non-HH	0	0	0	0		0	0	0	0	0	0	0	0	0	0	0	0	0	0	0	0	0	0	1	1	0	0
Shanghai	368	CHI-SH		20-30	Acne	1	0	0	0	1	26	I	1	0	0	17.9688	1	0	0	160	46	Non-HH	0	0	0	0		0	0	0	0	0	0	0	0	0	0	0	0	0	0	0	0	0	0	0	0	0	0
Shanghai	681	CHI-SH		30-40	Acne	1	0	0	0	1	33	II	0	1	0	17.9982	1	0	0	165	49	Non-HH	0	0	0	0		0	0	0	0	0	0	0	0	0	0	0	0	0	0	0	0	0	0	0	0	0	0
Shanghai	815	CHI-SH		20-30	Acne	1	0	0	0	1	21	I	1	0	0	18.0662	1	0	0	163	48	Non-HH	0	0	0	0		0	0	0	0	0	0	0	0	0	0	0	0	0	0	0	0	0	0	0	0	0	0
Shanghai	573	CHI-SH		20-30	Acne	1	0	0	0	1	21	I	1	0	0	18.0662	1	0	0	163	48	Non-HH	0	0	0	0		0	0	0	0	0	0	0	0	0	0	0	0	0	0	0	0	0	0	0	0	0	0
Shanghai	915	CHI-SH		20-30	Acne	1	0	0	0	1	24	I	1	0	0	18.0662	1	0	0	163	48	Non-HH	0	0	0	0		0	0	0	0	0	0	0	0	0	0	0	0	0	0	0	0	0	0	0	0	0	0
Shanghai	332	CHI-SH		<20	Acne	1	0	0	0	1	19	I	1	0	0	18.2183	1	0	0	164	49	Non-HH	0	0	0	0		0	0	0	0	0	0	0	0	0	0	0	0	0	0	0	0	0	0	0	0	0	0
Shanghai	855	CHI-SH		20-30	Acne	1	0	0	0	1	21	I	1	0	0	18.2899	1	0	0	162	48	Non-HH	0	0	0	0		0	0	0	0	0	0	0	0	0	0	0	0	0	0	0	0	0	0	0	0	0	0
Shanghai	955	CHI-SH		40-50	Acne	1	0	0	0	1	48	II	0	1	0	18.2899	1	0	0	162	48	Non-HH	0	0	0	0		0	0	0	0	0	0	0	0	0	0	0	0	0	0	0	0	0	0	0	0	0	0
Shanghai	871	CHI-SH		20-30	Acne	1	0	0	0	1	25	I	1	0	0	18.3143	1	0	0	155	44	Non-HH	0	0	0	0		0	0	0	0	0	0	0	0	0	0	0	0	0	0	0	0	0	0	0	0	0	0
Shanghai	811	CHI-SH		20-30	Acne	1	0	0	0	1	25	I	1	0	0	18.3655	1	0	0	165	50	Non-HH	0	0	0	0		0	0	0	0	0	0	0	0	0	0	0	0	0	0	0	0	0	0	0	0	0	0
Shanghai	476	CHI-SH		20-30	Acne	1	0	0	0	1	26	I	1	0	0	18.3655	1	0	0	165	50	Non-HH	0	0	0	0		0	0	0	0	0	0	0	0	0	0	0	0	0	0	0	0	0	0	0	0	0	0
Shanghai	938	CHI-SH		20-30	Acne	1	0	0	0	1	24	I	1	0	0	18.424	1	0	0	168	52	Non-HH	0	0	0	0		0	0	0	0	0	0	0	0	0	0	0	0	0	0	0	0	0	0	0	0	0	0
Shanghai	367	CHI-SH		<20	Acne	1	0	0	0	1	18	I	1	0	0	18.4291	1	0	0	170	53.3	Non-HH	0	0	0	0		0	0	0	0	0	0	0	0	0	0	0	0	0	0	0	0	0	0	0	0	0	0
Shanghai	759	CHI-SH		20-30	Acne	1	0	0	0	1	21	I	1	0	0	18.4425	1	0	0	163	49	Non-HH	0	0	0	0		0	0	0	0	0	0	0	0	0	0	0	0	0	0	0	0	0	0	0	0	0	0
Shanghai	639	CHI-SH		20-30	Acne	1	0	0	0	1	21	I	1	0	0	18.4425	1	0	0	163	49	Non-HH	0	0	0	0		0	0	0	0	0	0	0	0	0	0	0	0	0	0	0	0	0	0	0	0	0	0
Shanghai	471	CHI-SH		20-30	Acne	1	0	0	0	1	26	I	1	0	0	18.4425	1	0	0	163	49	Non-HH	0	0	0	0		0	0	0	0	0	0	0	0	0	0	0	0	0	0	0	0	0	0	0	0	0	0
Shanghai	758	CHI-SH		20-30	Acne	1	0	0	0	0	26	I	1	0	0	25.6489	0	0	1	171	75	Non-HH	0	0	0	0		0	0	0	0	0	0	0	0	0	0	0	0	0	0	0	0	0	0	0	0	0	0
Shanghai	137	CHI-SH		30-40	Acne	1	0	0	0	1	36	II	0	1	0	25.8876	0	0	1	156	63	Non-HH	0	0	0	0		0	0	0	0	0	0	0	0	0	0	0	0	0	0	0	0	0	0	0	0	0	0
Shanghai	702	CHI-SH		30-40	Acne	1	0	0	0	0	36	II	0	1	0	26.1224	0	0	1	175	80	Non-HH	0	0	0	0		0	0	0	0	0	0	0	0	0	0	0	0	0	0	0	0	0	0	0	0	0	0
Shanghai	582	CHI-SH		<20	Acne	1	0	0	0	0	16	I	1	0	0	28.0102	0	0	1	169	80	Non-HH	0	0	0	0		0	0	0	0	0	0	0	0	0	0	0	0	0	0	0	0	0	0	0	0	0	0
Shanghai	571	CHI-SH		40-50	Acne	1	0	0	0	0	45	II	0	1	0	29.5768	0	0	1	172	87.5	Non-HH	0	0	0	0		0	0	0	0	0	0	0	0	0	0	0	0	0	0	0	0	0	0	0	0	0	0
Shanghai	810	CHI-SH		20-30	Acne	1	0	0	0	1	21	I	1	0	0	34.049	0	0	1	158	85	Non-HH	0	0	0	0		0	0	0	0	0	0	0	0	0	0	0	0	0	0	0	0	0	0	1	1	0	0
Shanghai	553	CHI-SH		20-30	Acne	1	0	0	0	1	26	I	1	0	0	36.7188	0	0	1	160	94	Non-HH	0	0	0	0		0	0	0	0	0	0	0	0	0	0	0	0	0	0	0	0	0	0	0	0	0	0
Shanghai	654	CHI-SH		20-30	Acne	1	0	0	0	1	27	I	1	0	0	62.5	0	0	1	160	160	Non-HH	0	0	0	0		0	0	0	0	0	0	0	0	0	0	0	0	0	0	0	0	0	0	0	0	0	0
Shanghai	656	CHI-SH		20-30	ECZ	1	0	0	0	1	20	I	1	0	0	18.4965	0	1	0	174	56	Non-HH	0	0	0	0		0	0	0	0	0	0	0	0	0	0	0	0	0	0	0	0	0	0	0	0	0	0
Shanghai	869	CHI-SH		20-30	ECZ	1	0	0	0	1	24	I	1	0	0	18.5178	0	1	0	161	48	Non-HH	0	0	0	0		0	0	0	0	0	0	0	0	0	0	0	0	0	0	0	0	0	0	1	1	0	0
Shanghai	274	CHI-SH		20-30	ECZ	1	0	0	0	1	20	I	1	0	0	18.5901	0	1	0	164	50	Non-HH	0	0	0	0		0	0	0	0	0	0	0	0	0	0	0	0	0	0	0	0	0	0	0	0	0	0
Shanghai	755	CHI-SH		30-40	ECZ	1	0	0	0	1	32	II	0	1	0	18.5901	0	1	0	164	50	Non-HH	0	0	0	0		0	0	0	0	0	0	0	0	0	0	0	0	0	0	0	0	0	0	0	0	0	0
Shanghai	600	CHI-SH		40-50	ECZ	1	0	0	0	1	41	II	0	1	0	18.6453	0	1	0	167	52	Non-HH	0	0	0	0		0	0	0	0	0	0	0	0	0	0	0	0	0	0	0	0	0	0	0	0	0	0
Shanghai	635	CHI-SH		20-30	ECZ	1	0	0	0	1	28	I	1	0	0	18.7109	0	1	0	173	56	Non-HH	0	0	0	0		0	0	0	0	0	0	0	0	0	0	0	0	0	0	0	0	0	0	0	0	0	0
Shanghai	854	CHI-SH		20-30	ECZ	1	0	0	0	1	21	I	1	0	0	18.7305	0	1	0	155	45	Non-HH	0	0	0	0		0	0	0	0	0	0	0	0	0	0	0	0	0	0	0	0	0	0	2	1	1	0
Shanghai	299	CHI-SH		30-40	ECZ	1	0	0	0	1	37	II	0	1	0	18.7305	0	1	0	155	45	Non-HH	0	0	0	0		0	0	0	0	0	0	0	0	0	0	0	0	0	0	0	0	0	0	0	0	0	0
Shanghai	624	CHI-SH		30-40	ECZ	1	0	0	0	1	34	II	0	1	0	18.75	0	1	0	160	48	Non-HH	0	0	0	0		0	0	0	0	0	0	0	0	0	0	0	0	0	0	0	0	0	0	0	0	0	0
Shanghai	335	CHI-SH		40-50	ECZ	1	0	0	0	1	43	II	0	1	0	18.75	0	1	0	160	48	Non-HH	0	0	0	0		0	0	0	0	0	0	0	0	0	0	0	0	0	0	0	0	0	0	0	0	0	0
Shanghai	636	CHI-SH		20-30	ECZ	1	0	0	0	1	23	I	1	0	0	18.8189	0	1	0	163	50	Non-HH	0	0	0	0		0	0	0	0	0	0	0	0	0	0	0	0	0	0	0	0	0	0	2	1	1	0
Shanghai	765	CHI-SH		20-30	ECZ	1	0	0	0	1	28	I	1	0	0	18.8189	0	1	0	163	50	Non-HH	0	0	0	0		0	0	0	0	0	0	0	0	0	0	0	0	0	0	0	0	0	0	0	0	0	0
Shanghai	714	CHI-SH		20-30	ECZ	1	0	0	0	1	28	I	1	0	0	18.8189	0	1	0	163	50	Non-HH	0	0	0	0		0	0	0	0	0	0	0	0	0	0	0	0	0	0	0	0	0	0	0	0	0	0
Shanghai	767	CHI-SH		30-40	ECZ	1	0	0	0	1	31	II	0	1	0	18.8189	0	1	0	163	50	Non-HH	0	0	0	0		0	0	0	0	0	0	0	0	0	0	0	0	0	0	0	0	0	0	0	0	0	0
Shanghai	483	CHI-SH		30-40	ECZ	1	0	0	0	1	36	II	0	1	0	18.9453	0	1	0	160	48.5	Non-HH	0	0	0	0		0	0	0	0	0	0	0	0	0	0	0	0	0	0	0	0	0	0	0	0	0	0
Shanghai	160	CHI-SH		30-40	ECZ	1	0	0	0	1	33	II	0	1	0	19.0039	0	1	0	167	53	Non-HH	0	0	0	0		0	0	0	0	0	0	0	0	0	0	0	0	0	0	0	0	0	0	0	0	0	0
Shanghai	152	CHI-SH		40-50	ECZ	1	0	0	0	1	40	II	0	1	0	19.0311	0	1	0	170	55	Non-HH	0	0	0	0		0	0	0	0	0	0	0	0	0	0	0	0	0	0	0	0	0	0	0	0	0	0
Shanghai	77	CHI-SH		20-30	ECZ	1	0	0	0	1	28	I	1	0	0	19.052	0	1	0	162	50	Non-HH	0	0	0	0		0	0	0	0	0	0	0	0	0	0	0	0	0	0	0	0	0	0	0	0	0	0
Shanghai	646	CHI-SH		20-30	ECZ	1	0	0	0	1	25	I	1	0	0	19.1001	0	1	0	165	52	Non-HH	0	0	0	0		0	0	0	0	0	0	0	0	0	0	0	0	0	0	0	0	0	0	0	0	0	0
Shanghai	182	CHI-SH		20-30	ECZ	1	0	0	0	0	25	I	1	0	0	19.1327	0	1	0	168	54	Non-HH	0	0	0	0		0	0	0	0	0	0	0	0	0	0	0	0	0	0	0	0	0	0	0	0	0	0
Shanghai	412	CHI-SH		20-30	ECZ	1	0	0	0	1	25	I	1	0	0	19.2894	0	1	0	161	50	Non-HH	0	0	0	0		0	0	0	0	0	0	0	0	0	0	0	0	0	0	0	0	0	0	0	0	0	0
Shanghai	115	CHI-SH		20-30	ECZ	1	0	0	0	1	29	I	1	0	0	19.2894	0	1	0	161	50	Non-HH	0	0	0	0		0	0	0	0	0	0	0	0	0	0	0	0	0	0	0	0	0	0	0	0	0	0
Shanghai	830	CHI-SH		30-40	ECZ	1	0	0	0	1	36	II	0	1	0	19.3625	0	1	0	167	54	Non-HH	0	0	0	0		0	0	0	0	0	0	0	0	0	0	0	0	0	0	0	0	0	0	0	0	0	0
Shanghai	621	CHI-SH		30-40	ECZ	1	0	0	0	1	30	II	0	1	0	19.433	0	1	0	162	51	Non-HH	0	0	0	0		0	0	0	0	0	0	0	0	0	0	0	0	0	0	0	0	0	0	0	0	0	0
Shanghai	910	CHI-SH		20-30	ECZ	1	0	0	0	1	23	I	1	0	0	19.487	0	1	0	168	55	Non-HH	0	0	0	0		0	0	0	0	0	0	0	0	0	0	0	0	0	0	0	0	0	0	0	0	0	0
Shanghai	825	CHI-SH		20-30	ECZ	1	0	0	0	1	24	I	1	0	0	19.487	0	1	0	168	55	Non-HH	0	0	0	0		0	0	0	0	0	0	0	0	0	0	0	0	0	0	0	0	0	0	0	0	0	0
Shanghai	511	CHI-SH		20-30	ECZ	1	0	0	0	1	28	I	1	0	0	19.487	0	1	0	168	55	Non-HH	0	0	0	0		0	0	0	0	0	0	0	0	0	0	0	0	0	0	0	0	0	0	0	0	0	0
Shanghai	59	CHI-SH		30-40	ECZ	1	0	0	0	1	30	II	0	1	0	19.5312	0	1	0	160	50	Non-HH	0	0	0	0		0	0	0	0	0	0	0	0	0	0	0	0	0	0	0	0	0	0	0	0	0	0
Shanghai	542	CHI-SH		20-30	ECZ	1	0	0	0	0	23	I	1	0	0	19.5682	0	1	0	178	62	Non-HH	0	0	0	0		0	0	0	0	0	0	0	0	0	0	0	0	0	0	0	0	0	0	1	1	0	0
Shanghai	991	CHI-SH		20-30	ECZ	1	0	0	0	0	25	I	1	0	0	19.5918	0	1	0	175	60	Non-HH	0	0	0	0		0	0	0	0	0	0	0	0	0	0	0	0	0	0	0	0	0	0	0	0	0	0
Shanghai	161	CHI-SH		30-40	ECZ	1	0	0	0	1	33	II	0	1	0	19.5965	0	1	0	166	54	Non-HH	0	0	0	0		0	0	0	0	0	0	0	0	0	0	0	0	0	0	0	0	0	0	1	1	0	0
Shanghai	78	CHI-SH		30-40	ECZ	1	0	0	0	1	35	II	0	1	0	19.7055	0	1	0	164	53	Non-HH	0	0	0	0		0	0	0	0	0	0	0	0	0	0	0	0	0	0	0	0	0	0	0	0	0	0
Shanghai	819	CHI-SH		30-40	ECZ	1	0	0	0	1	30	II	0	1	0	19.9219	0	1	0	160	51	Non-HH	0	0	0	0		0	0	0	0	0	0	0	0	0	0	0	0	0	0	0	0	0	0	0	0	0	0
Shanghai	377	CHI-SH		50-60	ECZ	1	0	0	0	1	55	III	0	0	1	19.9219	0	1	0	160	51	Non-HH	0	0	0	0		0	0	0	0	0	0	0	0	0	0	0	0	0	0	0	0	0	0	0	0	0	0
Shanghai	748	CHI-SH		30-40	ECZ	1	0	0	0	1	30	II	0	1	0	19.9481	0	1	0	163	53	Non-HH	0	0	0	0		0	0	0	0	0	0	0	0	0	0	0	0	0	0	0	0	0	0	0	0	0	0
Shanghai	965	CHI-SH		40-50	ECZ	1	0	0	0	1	40	II	0	1	0	20	0	1	0	150	45	Non-HH	0	0	0	0		0	0	0	0	0	0	0	0	0	0	0	0	0	0	0	0	0	0	0	0	0	0
Shanghai	919	CHI-SH		30-40	ECZ	1	0	0	0	0	31	II	0	1	0	20.0155	0	1	0	176	62	Non-HH	0	0	0	0		0	0	0	0	0	0	0	0	0	0	0	0	0	0	0	0	0	0	1	1	0	0
Shanghai	61	CHI-SH		40-50	ECZ	1	0	0	0	1	42	II	0	1	0	20.0288	0	1	0	158	50	Non-HH	0	0	0	0		0	0	0	0	0	0	0	0	0	0	0	0	0	0	0	0	0	0	0	0	0	0
Shanghai	822	CHI-SH		40-50	ECZ	1	0	0	0	1	42	II	0	1	0	20.0773	0	1	0	164	54	Non-HH	0	0	0	0		0	0	0	0	0	0	0	0	0	0	0	0	0	0	0	0	0	0	0	0	0	0
Shanghai	136	CHI-SH		20-30	ECZ	1	0	0	0	1	23	I	1	0	0	20.1348	0	1	0	156	49	Non-HH	0	0	0	0		0	0	0	0	0	0	0	0	0	0	0	0	0	0	0	0	0	0	0	0	0	0
Shanghai	649	CHI-SH		20-30	ECZ	1	0	0	0	1	25	I	1	0	0	20.202	0	1	0	165	55	Non-HH	0	0	0	0		0	0	0	0	0	0	0	0	0	0	0	0	0	0	0	0	0	0	0	0	0	0
Shanghai	721	CHI-SH		20-30	ECZ	1	0	0	0	1	29	I	1	0	0	20.202	0	1	0	165	55	Non-HH	0	0	0	0		0	0	0	0	0	0	0	0	0	0	0	0	0	0	0	0	0	0	0	0	0	0
Shanghai	939	CHI-SH		20-30	ECZ	1	0	0	0	1	24	I	1	0	0	20.2812	0	1	0	172	60	Non-HH	0	0	0	0		0	0	0	0	0	0	0	0	0	0	0	0	0	0	0	0	0	0	0	0	0	0
Shanghai	809	CHI-SH		50-60	ECZ	1	0	0	0	1	56	III	0	0	1	20.3125	0	1	0	160	52	Non-HH	0	0	0	0		0	0	0	0	0	0	0	0	0	0	0	0	0	0	0	0	0	0	0	0	0	0
Shanghai	60	CHI-SH		50-60	ECZ	1	0	0	0	0	58	III	0	0	1	20.4082	0	1	0	175	62.5	Non-HH	0	0	0	0		0	0	0	0	0	0	0	0	0	0	0	0	0	0	0	0	0	0	0	0	0	0
Shanghai	279	CHI-SH		30-40	ECZ	1	0	0	0	1	30	II	0	1	0	20.4294	0	1	0	158	51	Non-HH	0	0	0	0		0	0	0	0	0	0	0	0	0	0	0	0	0	0	0	0	0	0	0	0	0	0
Shanghai	149	CHI-SH		20-30	ECZ	1	0	0	0	1	24	I	1	0	0	20.4491	0	1	0	164	55	Non-HH	0	0	0	0		0	0	0	0	0	0	0	0	0	0	0	0	0	0	0	0	0	0	0	0	0	0
Shanghai	144	CHI-SH		20-30	ECZ	1	0	0	0	1	25	I	1	0	0	20.5191	0	1	0	171	60	Non-HH	0	0	0	0		0	0	0	0	0	0	0	0	0	0	0	0	0	0	0	0	0	0	0	0	0	0
Shanghai	901	CHI-SH		20-30	ECZ	1	0	0	0	1	28	I	1	0	0	20.5457	0	1	0	156	50	Non-HH	0	0	0	0		0	0	0	0	0	0	0	0	0	0	0	0	0	0	0	0	0	0	0	0	0	0
Shanghai	989	CHI-SH		40-50	ECZ	1	0	0	0	1	44	II	0	1	0	20.5693	0	1	0	165	56	Non-HH	0	0	0	0		0	0	0	0	0	0	0	0	0	0	0	0	0	0	0	0	0	0	0	0	0	0
Shanghai	768	CHI-SH		30-40	ECZ	1	0	0	0	1	39	II	0	1	0	20.7031	0	1	0	160	53	Non-HH	0	0	0	0		0	0	0	0	0	0	0	0	0	0	0	0	0	0	0	0	0	0	0	0	0	0
Shanghai	36	CHI-SH		20-30	ECZ	1	0	0	0	1	27	I	1	0	0	20.7157	0	1	0	173	62	Non-HH	0	0	0	0		0	0	0	0	0	0	0	0	0	0	0	0	0	0	0	0	0	0	0	0	0	0
Shanghai	280	CHI-SH		20-30	ECZ	1	0	0	0	1	25	I	1	0	0	20.7612	0	1	0	170	60	Non-HH	0	0	0	0		0	0	0	0	0	0	0	0	0	0	0	0	0	0	0	0	0	0	0	0	0	0
Shanghai	165	CHI-SH		40-50	ECZ	1	0	0	0	1	41	II	0	1	0	20.8117	0	1	0	155	50	Non-HH	0	0	0	0		0	0	0	0	0	0	0	0	0	0	0	0	0	0	0	0	0	0	0	0	0	0
Shanghai	774	CHI-SH		20-30	ECZ	1	0	0	0	1	24	I	1	0	0	20.83	0	1	0	158	52	Non-HH	0	0	0	0		0	0	0	0	0	0	0	0	0	0	0	0	0	0	0	0	0	0	0	0	0	0
Shanghai	789	CHI-SH		20-30	ECZ	1	0	0	0	1	27	I	1	0	0	20.8325	0	1	0	161	54	Non-HH	0	0	0	0		0	0	0	0	0	0	0	0	0	0	0	0	0	0	0	0	0	0	0	0	0	0
Shanghai	13	CHI-SH			ECZ	1	0	0	0	1						20.9644	0	1	0	159	53	Non-HH	0	0	0	0		0	0	0	0	0	0	0	0	0	0	0	0	0	0	0	0	0	0	1	1	0	0
Shanghai	95	CHI-SH		20-30	ECZ	1	0	0	0	0	24	I	1	0	0	20.9877	0	1	0	180	68	Non-HH	0	0	0	0		0	0	0	0	0	0	0	0	0	0	0	0	0	0	0	0	0	0	0	0	0	0
Shanghai	1003	CHI-SH		40-50	ECZ	1	0	0	0	1	42	II	0	1	0	21.0772	0	1	0	163	56	Non-HH	0	0	0	0		0	0	0	0	0	0	0	0	0	0	0	0	0	0	0	0	0	0	0	0	0	0
Shanghai	461	CHI-SH		30-40	ECZ	1	0	0	0	1	30	II	0	1	0	21.0938	0	1	0	160	54	Non-HH	0	0	0	0		0	0	0	0	0	0	0	0	0	0	0	0	0	0	0	0	0	0	0	0	0	0
Shanghai	816	CHI-SH		30-40	ECZ	1	0	0	0	1	33	II	0	1	0	21.0938	0	1	0	160	54	Non-HH	0	0	0	0		0	0	0	0	0	0	0	0	0	0	0	0	0	0	0	0	0	0	0	0	0	0
Shanghai	218	CHI-SH		30-40	ECZ	1	0	0	0	1	35	II	0	1	0	21.0938	0	1	0	160	54	Non-HH	0	0	0	0		0	0	0	0	0	0	0	0	0	0	0	0	0	0	0	0	0	0	0	0	0	0
Shanghai	539	CHI-SH		40-50	ECZ	1	0	0	0	1	42	II	0	1	0	21.0938	0	1	0	160	54	Non-HH	0	0	0	0		0	0	0	0	0	0	0	0	0	0	0	0	0	0	0	0	0	0	0	0	0	0
Shanghai	706	CHI-SH		30-40	ECZ	1	0	0	0	1	35	II	0	1	0	21.1927	0	1	0	164	57	Non-HH	0	0	0	0		0	0	0	0	0	0	0	0	0	0	0	0	0	0	0	0	0	0	0	0	0	0
Shanghai	531	CHI-SH		>60	ECZ	1	0	0	0	0	83	III	0	0	1	21.2585	0	1	0	168	60	Non-HH	0	0	0	0		0	0	0	0	0	0	0	0	0	0	0	0	0	0	0	0	0	0	0	0	0	0
Shanghai	913	CHI-SH		30-40	ECZ	1	0	0	0	1	34	II	0	1	0	21.2585	0	1	0	168	60	Non-HH	0	0	0	0		0	0	0	0	0	0	0	0	0	0	0	0	0	0	0	0	0	0	0	0	0	0
Shanghai	240	CHI-SH		40-50	ECZ	1	0	0	0	1	46	II	0	1	0	21.3039	0	1	0	165	58	Non-HH	0	0	0	0		0	0	0	0	0	0	0	0	0	0	0	0	0	0	0	0	0	0	0	0	0	0
Shanghai	814	CHI-SH		20-30	ECZ	1	0	0	0	0	20	I	1	0	0	21.4533	0	1	0	170	62	Non-HH	0	0	0	0		0	0	0	0	0	0	0	0	0	0	0	0	0	0	0	0	0	0	0	0	0	0
Shanghai	644	CHI-SH		20-30	ECZ	1	0	0	0	0	28	I	1	0	0	21.4619	0	1	0	178	68	Non-HH	0	0	0	0		0	0	0	0	0	0	0	0	0	0	0	0	0	0	0	0	0	0	0	0	0	0
Shanghai	205	CHI-SH		30-40	ECZ	1	0	0	0	0	30	II	0	1	0	21.4619	0	1	0	178	68	Non-HH	0	0	0	0		0	0	0	0	0	0	0	0	0	0	0	0	0	0	0	0	0	0	0	0	0	0
Shanghai	802	CHI-SH		30-40	ECZ	1	0	0	0	1	33	II	0	1	0	21.4692	0	1	0	174	65	Non-HH	0	0	0	0		0	0	0	0	0	0	0	0	0	0	0	0	0	0	0	0	0	0	0	0	0	0
Shanghai	777	CHI-SH		30-40	ECZ	1	0	0	0	1	36	II	0	1	0	21.4692	0	1	0	174	65	Non-HH	0	0	0	0		0	0	0	0	0	0	0	0	0	0	0	0	0	0	0	0	0	0	1	1	0	0
Shanghai	140	CHI-SH		20-30	ECZ	1	0	0	0	0	28	I	1	0	0	21.5139	0	1	0	167	60	Non-HH	0	0	0	0		0	0	0	0	0	0	0	0	0	0	0	0	0	0	0	0	0	0	0	0	0	0
Shanghai	124	CHI-SH		20-30	ECZ	1	0	0	0	1	28	I	1	0	0	21.5556	0	1	0	150	48.5	Non-HH	0	0	0	0		0	0	0	0	0	0	0	0	0	0	0	0	0	0	0	0	0	0	0	0	0	0
Shanghai	63	CHI-SH		<20	ECZ	1	0	0	0	0	19	I	1	0	0	21.6049	0	1	0	180	70	Non-HH	0	0	0	0		0	0	0	0	0	0	0	0	0	0	0	0	0	0	0	0	0	0	0	0	0	0
Shanghai	805	CHI-SH		50-60	ECZ	1	0	0	0	1	51	III	0	0	1	21.7784	0	1	0	156	53	Non-HH	0	0	0	0		0	0	0	0	0	0	0	0	0	0	0	0	0	0	0	0	0	0	0	0	0	0
Shanghai	733	CHI-SH		40-50	ECZ	1	0	0	0	1	48	II	0	1	0	21.875	0	1	0	160	56	Non-HH	0	0	0	0		0	0	0	0	0	0	0	0	0	0	0	0	0	0	0	0	0	0	0	0	0	0
Shanghai	169	CHI-SH		30-40	ECZ	1	0	0	0	1	34	II	0	1	0	22.0317	0	1	0	158	55	Non-HH	0	0	0	0		0	0	0	0	0	0	0	0	0	0	0	0	0	0	0	0	0	0	0	0	0	0
Shanghai	164	CHI-SH		40-50	ECZ	1	0	0	0	1	49	II	0	1	0	22.0386	0	1	0	165	60	Non-HH	0	0	0	0		0	0	0	0	0	0	0	0	0	0	0	0	0	0	0	0	0	0	0	0	0	0
Shanghai	186	CHI-SH		30-40	ECZ	1	0	0	0	1	35	II	0	1	0	22.1003	0	1	0	162	58	Non-HH	0	0	0	0		0	0	0	0	0	0	0	0	0	0	0	0	0	0	0	0	0	0	0	0	0	0
Shanghai	769	CHI-SH		30-40	ECZ	1	0	0	0	0	35	II	0	1	0	22.3863	0	1	0	173	67	Non-HH	0	0	0	0		0	0	0	0	0	0	0	0	0	0	0	0	0	0	0	0	0	0	0	0	0	0
Shanghai	762	CHI-SH		20-30	ECZ	1	0	0	0	1	28	I	1	0	0	22.3863	0	1	0	173	67	Non-HH	0	0	0	0		0	0	0	0	0	0	0	0	0	0	0	0	0	0	0	0	0	0	0	0	0	0
Shanghai	796	CHI-SH		30-40	ECZ	1	0	0	0	1	31	II	0	1	0	22.4323	0	1	0	158	56	Non-HH	0	0	0	0		0	0	0	0	0	0	0	0	0	0	0	0	0	0	0	0	0	0	0	0	0	0
Shanghai	523	CHI-SH		30-40	ECZ	1	0	0	0	1	36	II	0	1	0	22.4609	0	1	0	160	57.5	Non-HH	0	0	0	0		0	0	0	0	0	0	0	0	0	0	0	0	0	0	0	0	0	0	0	0	0	0
Shanghai	221	CHI-SH		30-40	ECZ	1	0	0	0	1	32	II	0	1	0	22.5827	0	1	0	163	60	Non-HH	0	0	0	0		0	0	0	0	0	0	0	0	0	0	0	0	0	0	0	0	0	0	0	0	0	0
Shanghai	979	CHI-SH		40-50	ECZ	1	0	0	0	1	43	II	0	1	0	22.6562	0	1	0	160	58	Non-HH	0	0	0	0		0	0	0	0	0	0	0	0	0	0	0	0	0	0	0	0	0	0	0	0	0	0
Shanghai	618	CHI-SH		30-40	ECZ	1	0	0	0	0	35	II	0	1	0	22.7204	0	1	0	173	68	Non-HH	0	0	0	0		0	0	0	0	0	0	0	0	0	0	0	0	0	0	0	0	0	0	0	0	0	0
Shanghai	657	CHI-SH		30-40	ECZ	1	0	0	0	0	32	II	0	1	0	22.7244	0	1	0	178	72	Non-HH	0	0	0	0		0	0	0	0	0	0	0	0	0	0	0	0	0	0	0	0	0	0	0	0	0	0
Shanghai	73	CHI-SH		>60	ECZ	1	0	0	0	0	69	III	0	0	1	22.8571	0	1	0	175	70	Non-HH	0	0	0	0		0	0	0	0	0	0	0	0	0	0	0	0	0	0	0	0	0	0	0	0	0	0
Shanghai	472	CHI-SH		20-30	ECZ	1	0	0	0	1	26	I	1	0	0	22.8624	0	1	0	162	60	Non-HH	0	0	0	0		0	0	0	0	0	0	0	0	0	0	0	0	0	0	0	0	0	0	0	0	0	0
Shanghai	904	CHI-SH		30-40	ECZ	1	0	0	0	1	33	II	0	1	0	22.8624	0	1	0	162	60	Non-HH	0	0	0	0		0	0	0	0	0	0	0	0	0	0	0	0	0	0	0	0	0	0	0	0	0	0
Shanghai	962	CHI-SH		40-50	ECZ	1	0	0	0	0	40	II	0	1	0	23.03	0	1	0	168	65	Non-HH	0	0	0	0		0	0	0	0	0	0	0	0	0	0	0	0	0	0	0	0	0	0	0	0	0	0
Shanghai	297	CHI-SH		30-40	ECZ	1	0	0	0	0	32	II	0	1	0	23.1481	0	1	0	180	75	Non-HH	0	0	0	0		0	0	0	0	0	0	0	0	0	0	0	0	0	0	0	0	0	0	0	0	0	0
Shanghai	245	CHI-SH		50-60	ECZ	1	0	0	0	0	50	II	0	1	0	23.1481	0	1	0	180	75	Non-HH	0	0	0	0		0	0	0	0	0	0	0	0	0	0	0	0	0	0	0	0	0	0	0	0	0	0
Shanghai	821	CHI-SH		50-60	ECZ	1	0	0	0	1	50	II	0	1	0	23.2335	0	1	0	158	58	Non-HH	0	0	0	0		0	0	0	0	0	0	0	0	0	0	0	0	0	0	0	0	0	0	0	0	0	0
Shanghai	298	CHI-SH		20-30	ECZ	1	0	0	0	0	26	I	1	0	0	23.3234	0	1	0	172	69	Non-HH	0	0	0	0		0	0	0	0	0	0	0	0	0	0	0	0	0	0	0	0	0	0	0	0	0	0
Shanghai	134	CHI-SH		20-30	ECZ	1	0	0	0	0	26	I	1	0	0	23.3887	0	1	0	173	70	Non-HH	0	0	0	0		0	0	0	0	0	0	0	0	0	0	0	0	0	0	0	0	0	0	0	0	0	0
Shanghai	242	CHI-SH		30-40	ECZ	1	0	0	0	1	35	II	0	1	0	23.4375	0	1	0	160	60	Non-HH	0	0	0	0		0	0	0	0	0	0	0	0	0	0	0	0	0	0	0	0	0	0	0	0	0	0
Shanghai	763	CHI-SH		30-40	ECZ	1	0	0	0	1	39	II	0	1	0	23.4375	0	1	0	160	60	Non-HH	0	0	0	0		0	0	0	0	0	0	0	0	0	0	0	0	0	0	0	0	0	0	1	1	0	0
Shanghai	163	CHI-SH		40-50	ECZ	1	0	0	0	1	45	II	0	1	0	23.5883	0	1	0	166	65	Non-HH	0	0	0	0		0	0	0	0	0	0	0	0	0	0	0	0	0	0	0	0	0	0	0	0	0	0
Shanghai	303	CHI-SH		20-30	ECZ	1	0	0	0	0	26	I	1	0	0	23.6713	0	1	0	178	75	Non-HH	0	0	0	0		0	0	0	0	0	0	0	0	0	0	0	0	0	0	0	0	0	0	0	0	0	0
Shanghai	849	CHI-SH		30-40	ECZ	1	0	0	0	1	36	II	0	1	0	24.1415	0	1	0	155	58	Non-HH	0	0	0	0		0	0	0	0	0	0	0	0	0	0	0	0	0	0	0	0	0	0	0	0	0	0
Shanghai	334	CHI-SH		30-40	ECZ	1	0	0	0	1	38	II	0	1	0	24.2215	0	1	0	170	70	Non-HH	0	0	0	0		0	0	0	0	0	0	0	0	0	0	0	0	0	0	0	0	0	0	0	0	0	0
Shanghai	524	CHI-SH		40-50	ECZ	1	0	0	0	1	42	II	0	1	0	24.4352	0	1	0	158	61	Non-HH	0	0	0	0		0	0	0	0	0	0	0	0	0	0	0	0	0	0	0	0	0	0	0	0	0	0
Shanghai	968	CHI-SH		20-30	ECZ	1	0	0	0	0	24	I	1	0	0	24.4898	0	1	0	175	75	Non-HH	0	0	0	0		0	0	0	0	0	0	0	0	0	0	0	0	0	0	0	0	0	0	0	0	0	0
Shanghai	592	CHI-SH		30-40	ECZ	1	0	0	0	0	31	II	0	1	0	24.5675	0	1	0	170	71	Non-HH	0	0	0	0		0	0	0	0	0	0	0	0	0	0	0	0	0	0	0	0	0	0	0	0	0	0
Shanghai	58	CHI-SH		20-30	ECZ	1	0	0	0	0	28	I	1	0	0	24.7721	0	1	0	174	75	Non-HH	0	0	0	0		0	0	0	0	0	0	0	0	0	0	0	0	0	0	0	0	0	0	0	0	0	0
Shanghai	929	CHI-SH		30-40	ECZ	1	0	0	0	1	31	II	0	1	0	16.0231	1	0	0	158	40	Non-HH	0	0	0	0		0	0	0	0	0	0	0	0	0	0	0	0	0	0	0	0	0	0	0	0	0	0
Shanghai	225	CHI-SH		50-60	ECZ	1	0	0	0	0	58	III	0	0	1	16.358	1	0	0	180	53	Non-HH	0	0	0	0		0	0	0	0	0	0	0	0	0	0	0	0	0	0	0	0	0	0	0	0	0	0
Shanghai	148	CHI-SH		20-30	ECZ	1	0	0	0	1	26	I	1	0	0	16.4366	1	0	0	156	40	Non-HH	0	0	0	0		0	0	0	0	0	0	0	0	0	0	0	0	0	0	0	0	0	0	0	0	0	0
Shanghai	670	CHI-SH		20-30	ECZ	1	0	0	0	1	22	I	1	0	0	16.6933	1	0	0	166	46	Non-HH	0	0	0	0		0	0	0	0	0	0	0	0	0	0	0	0	0	0	0	0	0	0	0	0	0	0
Shanghai	143	CHI-SH		20-30	ECZ	1	0	0	0	1	26	I	1	0	0	16.7969	1	0	0	160	43	Non-HH	0	0	0	0		0	0	0	0	0	0	0	0	0	0	0	0	0	0	0	0	0	0	0	0	0	0
Shanghai	597	CHI-SH		20-30	ECZ	1	0	0	0	1	20	I	1	0	0	16.8663	1	0	0	154	40	Non-HH	0	0	0	0		0	0	0	0	0	0	0	0	0	0	0	0	0	0	0	0	0	0	0	0	0	0
Shanghai	886	CHI-SH		20-30	ECZ	1	0	0	0	1	27	I	1	0	0	16.901	1	0	0	172	50	Non-HH	0	0	0	0		0	0	0	0	0	0	0	0	0	0	0	0	0	0	0	0	0	0	0	0	0	0
Shanghai	14	CHI-SH		>60	ECZ	1	0	0	0	0	80	III	0	0	1	17.0403	1	0	0	173	51	Non-HH	0	0	0	0		0	0	0	0	0	0	0	0	0	0	0	0	0	0	0	0	0	0	0	0	0	0
Shanghai	32	CHI-SH		20-30	ECZ	1	0	0	0	1	25	I	1	0	0	17.0562	1	0	0	166	47	Non-HH	0	0	0	0		0	0	0	0	0	0	0	0	0	0	0	0	0	0	0	0	0	0	0	0	0	0
Shanghai	141	CHI-SH		20-30	ECZ	1	0	0	0	1	21	I	1	0	0	17.2111	1	0	0	167	48	Non-HH	0	0	0	0		0	0	0	0	0	0	0	0	0	0	0	0	0	0	0	0	0	0	0	0	0	0
Shanghai	844	CHI-SH		20-30	ECZ	1	0	0	0	1	24	I	1	0	0	17.2111	1	0	0	167	48	Non-HH	0	0	0	0		0	0	0	0	0	0	0	0	0	0	0	0	0	0	0	0	0	0	0	0	0	0
Shanghai	718	CHI-SH		30-40	ECZ	1	0	0	0	1	34	II	0	1	0	17.3604	1	0	0	161	45	Non-HH	0	0	0	0		0	0	0	0	0	0	0	0	0	0	0	0	0	0	0	0	0	0	0	0	0	0
Shanghai	778	CHI-SH		20-30	ECZ	1	0	0	0	1	23	I	1	0	0	17.4472	1	0	0	165	47.5	Non-HH	0	0	0	0		0	0	0	0	0	0	0	0	0	0	0	0	0	0	0	0	0	0	0	0	0	0
Shanghai	690	CHI-SH		30-40	ECZ	1	0	0	0	1	33	II	0	1	0	17.5278	1	0	0	162	46	Non-HH	0	0	0	0		0	0	0	0	0	0	0	0	0	0	0	0	0	0	0	0	0	0	1	1	0	0
Shanghai	131	CHI-SH		20-30	ECZ	1	0	0	0	1	27	I	1	0	0	17.5781	1	0	0	160	45	Non-HH	0	0	0	0		0	0	0	0	0	0	0	0	0	0	0	0	0	0	0	0	0	0	0	0	0	0
Shanghai	839	CHI-SH		<20	ECZ	1	0	0	0	1	10	I	1	0	0	17.6047	1	0	0	141	35	Non-HH	0	0	0	0		0	0	0	0	0	0	0	0	0	0	0	0	0	0	0	0	0	0	0	0	0	0
Shanghai	118	CHI-SH		20-30	ECZ	1	0	0	0	1	22	I	1	0	0	17.6898	1	0	0	163	47	Non-HH	0	0	0	0		0	0	0	0	0	0	0	0	0	0	0	0	0	0	0	0	0	0	0	0	0	0
Shanghai	572	CHI-SH		20-30	ECZ	1	0	0	0	1	24	I	1	0	0	17.6899	1	0	0	155	42.5	Non-HH	0	0	0	0		0	0	0	0	0	0	0	0	0	0	0	0	0	0	0	0	0	0	0	0	0	0
Shanghai	383	CHI-SH		<20	ECZ	1	0	0	0	0	16	I	1	0	0	17.7469	1	0	0	180	57.5	Non-HH	0	0	0	0		0	0	0	0	0	0	0	0	0	0	0	0	0	0	0	0	0	0	0	0	0	0
Shanghai	142	CHI-SH		50-60	ECZ	1	0	0	0	1	50	II	0	1	0	17.9282	1	0	0	167	50	Non-HH	0	0	0	0		0	0	0	0	0	0	0	0	0	0	0	0	0	0	0	0	0	0	0	0	0	0
Shanghai	750	CHI-SH		20-30	ECZ	1	0	0	0	1	26	I	1	0	0	17.9688	1	0	0	160	46	Non-HH	0	0	0	0		0	0	0	0	0	0	0	0	0	0	0	0	0	0	0	0	0	0	0	0	0	0
Shanghai	170	CHI-SH		20-30	ECZ	1	0	0	0	1	22	I	1	0	0	17.9982	1	0	0	165	49	Non-HH	0	0	0	0		0	0	0	0	0	0	0	0	0	0	0	0	0	0	0	0	0	0	0	0	0	0
Shanghai	96	CHI-SH		40-50	ECZ	1	0	0	0	1	45	II	0	1	0	18.3143	1	0	0	155	44	Non-HH	0	0	0	0		0	0	0	0	0	0	0	0	0	0	0	0	0	0	0	0	0	0	0	0	0	0
Shanghai	743	CHI-SH		20-30	ECZ	1	0	0	0	1	24	I	1	0	0	18.3655	1	0	0	165	50	Non-HH	0	0	0	0		0	0	0	0	0	0	0	0	0	0	0	0	0	0	0	0	0	0	0	0	0	0
Shanghai	518	CHI-SH		20-30	ECZ	1	0	0	0	1	24	I	1	0	0	18.3655	1	0	0	165	50	Non-HH	0	0	0	0		0	0	0	0	0	0	0	0	0	0	0	0	0	0	0	0	0	0	0	0	0	0
Shanghai	488	CHI-SH		30-40	ECZ	1	0	0	0	1	34	II	0	1	0	18.3655	1	0	0	165	50	Non-HH	0	0	0	0		0	0	0	0	0	0	0	0	0	0	0	0	0	0	0	0	0	0	0	0	0	0
Shanghai	119	CHI-SH		30-40	ECZ	1	0	0	0	1	37	II	0	1	0	18.3655	1	0	0	165	50	Non-HH	0	0	0	0		0	0	0	0	0	0	0	0	0	0	0	0	0	0	0	0	0	0	0	0	0	0
Shanghai	620	CHI-SH		30-40	ECZ	1	0	0	0	1	30	II	0	1	0	18.4202	1	0	0	151	42	Non-HH	0	0	0	0		0	0	0	0	0	0	0	0	0	0	0	0	0	0	0	0	0	0	0	0	0	0
Shanghai	448	CHI-SH		20-30	ECZ	1	0	0	0	0	29	I	1	0	0	25.3515	0	0	1	172	75	Non-HH	0	0	0	0		0	0	0	0	0	0	0	0	0	0	0	0	0	0	0	0	0	0	0	0	0	0
Shanghai	543	CHI-SH		30-40	ECZ	1	0	0	0	0	30	II	0	1	0	25.3815	0	0	1	183	85	Non-HH	0	0	0	0		0	0	0	0	0	0	0	0	0	0	0	0	0	0	0	0	0	0	1	1	0	0
Shanghai	222	CHI-SH		40-50	ECZ	1	0	0	0	0	43	II	0	1	0	25.3906	0	0	1	160	65	Non-HH	0	0	0	0		0	0	0	0	0	0	0	0	0	0	0	0	0	0	0	0	0	0	0	0	0	0
Shanghai	741	CHI-SH		20-30	ECZ	1	0	0	0	1	28	I	1	0	0	25.7117	0	0	1	165	70	Non-HH	0	0	0	0		0	0	0	0	0	0	0	0	0	0	0	0	0	0	0	0	0	0	1	1	0	0
Shanghai	41	CHI-SH		30-40	ECZ	1	0	0	0	0	39	II	0	1	0	26.3465	0	0	1	163	70	Non-HH	0	0	0	0		0	0	0	0	0	0	0	0	0	0	0	0	0	0	0	0	0	0	0	0	0	0
Shanghai	707	CHI-SH		30-40	ECZ	1	0	0	0	1	32	II	0	1	0	26.3465	0	0	1	163	70	Non-HH	0	0	0	0		0	0	0	0	0	0	0	0	0	0	0	0	0	0	0	0	0	0	0	0	0	0
Shanghai	268	CHI-SH		30-40	ECZ	1	0	0	0	0	32	II	0	1	0	26.3656	0	0	1	172	78	Non-HH	0	0	0	0		0	0	0	0	0	0	0	0	0	0	0	0	0	0	0	0	0	0	1	1	0	0
Shanghai	81	CHI-SH		50-60	ECZ	1	0	0	0	0	58	III	0	0	1	27.0416	0	0	1	172	80	Non-HH	0	0	0	0		0	0	0	0	0	0	0	0	0	0	0	0	0	0	0	0	0	0	0	0	0	0
Shanghai	950	CHI-SH		<20	ECZ	1	0	0	0	0	7	I	1	0	0	29.2969	0	0	1	128	48	Non-HH	0	0	0	0		0	0	0	0	0	0	0	0	0	0	0	0	0	0	0	0	0	0	1	1	0	0
Shanghai	745	CHI-SH		20-30	ECZ	1	0	0	0	1	25	I	1	0	0	29.3848	0	0	1	165	80	Non-HH	0	0	0	0		0	0	0	0	0	0	0	0	0	0	0	0	0	0	0	0	0	0	0	0	0	0
Shanghai	824	CHI-SH		30-40	ECZ	1	0	0	0	0	31	II	0	1	0	30.7164	0	0	1	196	118	Non-HH	0	0	0	0		0	0	0	0	0	0	0	0	0	0	0	0	0	0	0	0	0	0	0	0	0	0
Shanghai	106	CHI-SH		30-40	ECZ	1	0	0	0	1	30	II	0	1	0	31.2314	0	0	1	164	84	Non-HH	0	0	0	0		0	0	0	0	0	0	0	0	0	0	0	0	0	0	0	0	0	0	2	1	1	0
Shanghai	975	CHI-SH		20-30	ECZ	1	0	0	0	1	20	I	1	0	0	35.1562	0	0	1	160	90	Non-HH	0	0	0	0		0	0	0	0	0	0	0	0	0	0	0	0	0	0	0	0	0	0	0	0	0	0
Shanghai	595	CHI-SH		>60	ECZ	1	0	0	0	0	62	III	0	0	1	18.5901	0	1	0	164	50	Non-HH	0	0	0	0		0	0	0	0	0	0	0	0	0	0	0	0	0	0	0	0	0	0	0	0	0	0
Shanghai	533	CHI-SH		30-40	ECZ	1	0	0	0	1	30	II	0	1	0	18.6709	0	1	0	162	49	Non-HH	0	0	0	0		0	0	0	0	0	0	0	0	0	0	0	0	0	0	0	0	0	0	0	0	0	0
Shanghai	803	CHI-SH		20-30	ECZ	1	0	0	0	1	22	I	1	0	0	18.75	0	1	0	160	48	Non-HH	0	0	0	0		0	0	0	0	0	0	0	0	0	0	0	0	0	0	0	0	0	0	0	0	0	0
Shanghai	322	CHI-SH		40-50	ECZ	1	0	0	0	1	42	II	0	1	0	18.75	0	1	0	160	48	Non-HH	0	0	0	0		0	0	0	0	0	0	0	0	0	0	0	0	0	0	0	0	0	0	0	0	0	0
Shanghai	484	CHI-SH		20-30	ECZ	1	0	0	0	1	25	I	1	0	0	18.8189	0	1	0	163	50	Non-HH	0	0	0	0		0	0	0	0	0	0	0	0	0	0	0	0	0	0	0	0	0	0	0	0	0	0
Shanghai	509	CHI-SH		>60	ECZ	1	0	0	0	0	63	III	0	0	1	18.9388	0	1	0	175	58	Non-HH	0	0	0	0		0	0	0	0	0	0	0	0	0	0	0	0	0	0	0	0	0	0	0	0	0	0
Shanghai	804	CHI-SH		20-30	ECZ	1	0	0	0	1	28	I	1	0	0	19.1512	0	1	0	171	56	Non-HH	0	0	0	0		0	0	0	0	0	0	0	0	0	0	0	0	0	0	0	0	0	0	0	0	0	0
Shanghai	709	CHI-SH		30-40	ECZ	1	0	0	0	1	33	II	0	1	0	19.433	0	1	0	162	51	Non-HH	0	0	0	0		0	0	0	0	0	0	0	0	0	0	0	0	0	0	0	0	0	0	1	1	0	0
Shanghai	645	CHI-SH		40-50	ECZ	1	0	0	0	1	49	II	0	1	0	19.433	0	1	0	162	51	Non-HH	0	0	0	0		0	0	0	0	0	0	0	0	0	0	0	0	0	0	0	0	0	0	0	0	0	0
Shanghai	360	CHI-SH		30-40	ECZ	1	0	0	0	0	37	II	0	1	0	19.487	0	1	0	168	55	Non-HH	0	0	0	0		0	0	0	0	0	0	0	0	0	0	0	0	0	0	0	0	0	0	0	0	0	0
Shanghai	832	CHI-SH		20-30	ECZ	1	0	0	0	1	23	I	1	0	0	19.5312	0	1	0	160	50	Non-HH	0	0	0	0		0	0	0	0	0	0	0	0	0	0	0	0	0	0	0	0	0	0	2	1	1	0
Shanghai	384	CHI-SH		>60	ECZ	1	0	0	0	0	60	III	0	0	1	19.5918	0	1	0	175	60	Non-HH	0	0	0	0		0	0	0	0	0	0	0	0	0	0	0	0	0	0	0	0	0	0	0	0	0	0
Shanghai	863	CHI-SH		30-40	ECZ	1	0	0	0	1	32	II	0	1	0	19.5965	0	1	0	166	54	Non-HH	0	0	0	0		0	0	0	0	0	0	0	0	0	0	0	0	0	0	0	0	0	0	1	1	0	0
Shanghai	187	CHI-SH		20-30	ECZ	1	0	0	0	1	26	I	1	0	0	19.7055	0	1	0	164	53	Non-HH	0	0	0	0		0	0	0	0	0	0	0	0	0	0	0	0	0	0	0	0	0	0	0	0	0	0
Shanghai	590	CHI-SH		20-30	ECZ	1	0	0	0	1	24	I	1	0	0	19.7239	0	1	0	156	48	Non-HH	0	0	0	0		0	0	0	0	0	0	0	0	0	0	0	0	0	0	0	0	0	0	0	0	0	0
Shanghai	566	CHI-SH		20-30	ECZ	1	0	0	0	1	22	I	1	0	0	19.8141	0	1	0	162	52	Non-HH	0	0	0	0		0	0	0	0	0	0	0	0	0	0	0	0	0	0	0	0	0	0	0	0	0	0
Shanghai	912	CHI-SH		20-30	ECZ	1	0	0	0	1	27	I	1	0	0	19.8141	0	1	0	162	52	Non-HH	0	0	0	0		0	0	0	0	0	0	0	0	0	0	0	0	0	0	0	0	0	0	0	0	0	0
Shanghai	838	CHI-SH		30-40	ECZ	1	0	0	0	1	35	II	0	1	0	19.8141	0	1	0	162	52	Non-HH	0	0	0	0		0	0	0	0	0	0	0	0	0	0	0	0	0	0	0	0	0	0	0	0	0	0
Shanghai	166	CHI-SH		>60	ECZ	1	0	0	0	0	69	III	0	0	1	19.9594	0	1	0	166	55	Non-HH	0	0	0	0		0	0	0	0	0	0	0	0	0	0	0	0	0	0	0	0	0	0	0	0	0	0
Shanghai	835	CHI-SH		30-40	ECZ	1	0	0	0	0	31	II	0	1	0	20.0155	0	1	0	176	62	Non-HH	0	0	0	0		0	0	0	0	0	0	0	0	0	0	0	0	0	0	0	0	0	0	0	0	0	0
Shanghai	753	CHI-SH		<20	ECZ	1	0	0	0	1	18	I	1	0	0	20.0288	0	1	0	158	50	Non-HH	0	0	0	0		0	0	0	0	0	0	0	0	0	0	0	0	0	0	0	0	0	0	0	0	0	0
Shanghai	281	CHI-SH		20-30	ECZ	1	0	0	0	0	25	I	1	0	0	20.0692	0	1	0	170	58	Non-HH	0	0	0	0		0	0	0	0	0	0	0	0	0	0	0	0	0	0	0	0	0	0	0	0	0	0
Shanghai	903	CHI-SH		30-40	ECZ	1	0	0	0	1	36	II	0	1	0	20.1951	0	1	0	162	53	Non-HH	0	0	0	0		0	0	0	0	0	0	0	0	0	0	0	0	0	0	0	0	0	0	0	0	0	0
Shanghai	633	CHI-SH		40-50	ECZ	1	0	0	0	0	45	II	0	1	0	20.3074	0	1	0	169	58	Non-HH	0	0	0	0		0	0	0	0	0	0	0	0	0	0	0	0	0	0	0	0	0	0	0	0	0	0
Shanghai	827	CHI-SH		30-40	ECZ	1	0	0	0	1	33	II	0	1	0	20.4382	0	1	0	167	57	Non-HH	0	0	0	0		0	0	0	0	0	0	0	0	0	0	0	0	0	0	0	0	0	0	0	0	0	0
Shanghai	567	CHI-SH		40-50	ECZ	1	0	0	0	0	43	II	0	1	0	20.5693	0	1	0	165	56	Non-HH	0	0	0	0		0	0	0	0	0	0	0	0	0	0	0	0	0	0	0	0	0	0	0	0	0	0
Shanghai	856	CHI-SH		20-30	ECZ	1	0	0	0	1	28	I	1	0	0	20.5693	0	1	0	165	56	Non-HH	0	0	0	0		0	0	0	0	0	0	0	0	0	0	0	0	0	0	0	0	0	0	0	0	0	0
Shanghai	79	CHI-SH		50-60	ECZ	1	0	0	0	1	55	III	0	0	1	20.5693	0	1	0	165	56	Non-HH	0	0	0	0		0	0	0	0	0	0	0	0	0	0	0	0	0	0	0	0	0	0	0	0	0	0
Shanghai	103	CHI-SH		>60	ECZ	1	0	0	0	0	66	III	0	0	1	20.5986	0	1	0	179	66	Non-HH	0	0	0	0		0	0	0	0	0	0	0	0	0	0	0	0	0	0	0	0	0	0	0	0	0	0
Shanghai	534	CHI-SH		30-40	ECZ	1	0	0	0	1	33	II	0	1	0	20.7031	0	1	0	160	53	Non-HH	0	0	0	0		0	0	0	0	0	0	0	0	0	0	0	0	0	0	0	0	0	0	0	0	0	0
Shanghai	574	CHI-SH		30-40	ECZ	1	0	0	0	1	37	II	0	1	0	20.9321	0	1	0	153	49	Non-HH	0	0	0	0		0	0	0	0	0	0	0	0	0	0	0	0	0	0	0	0	0	0	0	0	0	0
Shanghai	831	CHI-SH		30-40	ECZ	1	0	0	0	0	34	II	0	1	0	20.984	0	1	0	176	65	Non-HH	0	0	0	0		0	0	0	0	0	0	0	0	0	0	0	0	0	0	0	0	0	0	0	0	0	0
Shanghai	373	CHI-SH		>60	ECZ	1	0	0	0	0	69	III	0	0	1	20.984	0	1	0	176	65	Non-HH	0	0	0	0		0	0	0	0	0	0	0	0	0	0	0	0	0	0	0	0	0	0	0	0	0	0
Shanghai	578	CHI-SH		>60	ECZ	1	0	0	0	0	60	III	0	0	1	21.1463	0	1	0	178	67	Non-HH	0	0	0	0		0	0	0	0	0	0	0	0	0	0	0	0	0	0	0	0	0	0	0	0	0	0
Shanghai	868	CHI-SH		40-50	ECZ	1	0	0	0	0	45	II	0	1	0	21.2245	0	1	0	175	65	Non-HH	0	0	0	0		0	0	0	0	0	0	0	0	0	0	0	0	0	0	0	0	0	0	0	0	0	0
Shanghai	296	CHI-SH		>60	ECZ	1	0	0	0	0	67	III	0	0	1	21.2245	0	1	0	175	65	Non-HH	0	0	0	0		0	0	0	0	0	0	0	0	0	0	0	0	0	0	0	0	0	0	0	0	0	0
Shanghai	876	CHI-SH		40-50	ECZ	1	0	0	0	0	46	II	0	1	0	21.2585	0	1	0	168	60	Non-HH	0	0	0	0		0	0	0	0	0	0	0	0	0	0	0	0	0	0	0	0	0	0	0	0	0	0
Shanghai	98	CHI-SH		20-30	ECZ	1	0	0	0	0	27	I	1	0	0	21.3839	0	1	0	173	64	Non-HH	0	0	0	0		0	0	0	0	0	0	0	0	0	0	0	0	0	0	0	0	0	0	0	0	0	0
Shanghai	316	CHI-SH		20-30	ECZ	1	0	0	0	1	25	I	1	0	0	21.4844	0	1	0	160	55	Non-HH	0	0	0	0		0	0	0	0	0	0	0	0	0	0	0	0	0	0	0	0	0	0	1	1	0	0
Shanghai	432	CHI-SH		20-30	ECZ	1	0	0	0	1	25	I	1	0	0	21.4844	0	1	0	160	55	Non-HH	0	0	0	0		0	0	0	0	0	0	0	0	0	0	0	0	0	0	0	0	0	0	0	0	0	0
Shanghai	92	CHI-SH		30-40	ECZ	1	0	0	0	1	30	II	0	1	0	21.5139	0	1	0	167	60	Non-HH	0	0	0	0		0	0	0	0	0	0	0	0	0	0	0	0	0	0	0	0	0	0	0	0	0	0
Shanghai	255	CHI-SH		30-40	ECZ	1	0	0	0	0	33	II	0	1	0	21.6296	0	1	0	176	67	Non-HH	0	0	0	0		0	0	0	0	0	0	0	0	0	0	0	0	0	0	0	0	0	0	0	0	0	0
Shanghai	659	CHI-SH		30-40	ECZ	1	0	0	0	0	30	II	0	1	0	21.7181	0	1	0	173	65	Non-HH	0	0	0	0		0	0	0	0	0	0	0	0	0	0	0	0	0	0	0	0	0	0	0	0	0	0
Shanghai	40	CHI-SH		40-50	ECZ	1	0	0	0	1	40	II	0	1	0	21.7738	0	1	0	166	60	Non-HH	0	0	0	0		0	0	0	0	0	0	0	0	0	0	0	0	0	0	0	0	0	0	0	0	0	0
Shanghai	864	CHI-SH		50-60	ECZ	1	0	0	0	0	58	III	0	0	1	21.9713	0	1	0	172	65	Non-HH	0	0	0	0		0	0	0	0	0	0	0	0	0	0	0	0	0	0	0	0	0	0	0	0	0	0
Shanghai	416	CHI-SH		20-30	ECZ	1	0	0	0	0	23	I	1	0	0	22.0932	0	1	0	178	70	Non-HH	0	0	0	0		0	0	0	0	0	0	0	0	0	0	0	0	0	0	0	0	0	0	0	0	0	0
Shanghai	244	CHI-SH		20-30	ECZ	1	0	0	0	1	23	I	1	0	0	22.2656	0	1	0	160	57	Non-HH	0	0	0	0		0	0	0	0	0	0	0	0	0	0	0	0	0	0	0	0	0	0	1	1	0	0
Shanghai	295	CHI-SH		>60	ECZ	1	0	0	0	0	81	III	0	0	1	22.3081	0	1	0	164	60	Non-HH	0	0	0	0		0	0	0	0	0	0	0	0	0	0	0	0	0	0	0	0	0	0	0	0	0	0
Shanghai	501	CHI-SH		>60	ECZ	1	0	0	0	1	62	III	0	0	1	22.3133	0	1	0	157	55	Non-HH	0	0	0	0		0	0	0	0	0	0	0	0	0	0	0	0	0	0	0	0	0	0	0	0	0	0
Shanghai	994	CHI-SH		30-40	ECZ	1	0	0	0	0	32	II	0	1	0	22.3954	0	1	0	183	75	Non-HH	0	0	0	0		0	0	0	0	0	0	0	0	0	0	0	0	0	0	0	0	0	0	0	0	0	0
Shanghai	459	CHI-SH		50-60	ECZ	1	0	0	0	0	58	III	0	0	1	22.4059	0	1	0	165	61	Non-HH	0	0	0	0		0	0	0	0	0	0	0	0	0	0	0	0	0	0	0	0	0	0	0	0	0	0
Shanghai	394	CHI-SH		40-50	ECZ	1	0	0	0	1	46	II	0	1	0	22.4609	0	1	0	160	57.5	Non-HH	0	0	0	0		0	0	0	0	0	0	0	0	0	0	0	0	0	0	0	0	0	0	1	1	0	0
Shanghai	917	CHI-SH		30-40	ECZ	1	0	0	0	0	30	II	0	1	0	22.4913	0	1	0	170	65	Non-HH	0	0	0	0		0	0	0	0	0	0	0	0	0	0	0	0	0	0	0	0	0	0	1	1	0	0
Shanghai	963	CHI-SH		50-60	ECZ	1	0	0	0	1	55	III	0	0	1	22.5827	0	1	0	163	60	Non-HH	0	0	0	0		0	0	0	0	0	0	0	0	0	0	0	0	0	0	0	0	0	0	0	0	0	0
Shanghai	254	CHI-SH		20-30	ECZ	1	0	0	0	0	24	I	1	0	0	22.6757	0	1	0	168	64	Non-HH	0	0	0	0		0	0	0	0	0	0	0	0	0	0	0	0	0	0	0	0	0	0	0	0	0	0
Shanghai	689	CHI-SH		>60	ECZ	1	0	0	0	0	60	III	0	0	1	22.8374	0	1	0	170	66	Non-HH	0	0	0	0		0	0	0	0	0	0	0	0	0	0	0	0	0	0	0	0	0	0	0	0	0	0
Shanghai	94	CHI-SH		50-60	ECZ	1	0	0	0	0	58	III	0	0	1	22.8571	0	1	0	175	70	Non-HH	0	0	0	0		0	0	0	0	0	0	0	0	0	0	0	0	0	0	0	0	0	0	0	0	0	0
Shanghai	27	CHI-SH		<20	ECZ	1	0	0	0	1	16	I	1	0	0	23.03	0	1	0	168	65	Non-HH	0	0	0	0		0	0	0	0	0	0	0	0	0	0	0	0	0	0	0	0	0	0	1	1	0	0
Shanghai	24	CHI-SH		>60	ECZ	1	0	0	0	0	80	III	0	0	1	23.1206	0	1	0	174	70	Non-HH	0	0	0	0		0	0	0	0	0	0	0	0	0	0	0	0	0	0	0	0	0	0	0	0	0	0
Shanghai	562	CHI-SH		40-50	ECZ	1	0	0	0	1	45	II	0	1	0	23.1834	0	1	0	170	67	Non-HH	0	0	0	0		0	0	0	0	0	0	0	0	0	0	0	0	0	0	0	0	0	0	0	0	0	0
Shanghai	426	CHI-SH		50-60	ECZ	1	0	0	0	1	52	III	0	0	1	23.2254	0	1	0	166	64	Non-HH	0	0	0	0		0	0	0	0	0	0	0	0	0	0	0	0	0	0	0	0	0	0	0	0	0	0
Shanghai	662	CHI-SH		30-40	ECZ	1	0	0	0	0	35	II	0	1	0	23.3887	0	1	0	173	70	Non-HH	0	0	0	0		0	0	0	0	0	0	0	0	0	0	0	0	0	0	0	0	0	0	1	1	0	0
Shanghai	156	CHI-SH		30-40	ECZ	1	0	0	0	1	37	II	0	1	0	23.4236	0	1	0	164	63	Non-HH	0	0	0	0		0	0	0	0	0	0	0	0	0	0	0	0	0	0	0	0	0	0	0	0	0	0
Shanghai	614	CHI-SH		40-50	ECZ	1	0	0	0	0	43	II	0	1	0	23.4375	0	1	0	160	60	Non-HH	0	0	0	0		0	0	0	0	0	0	0	0	0	0	0	0	0	0	0	0	0	0	0	0	0	0
Shanghai	305	CHI-SH		20-30	ECZ	1	0	0	0	0	28	I	1	0	0	23.5078	0	1	0	165	64	Non-HH	0	0	0	0		0	0	0	0	0	0	0	0	0	0	0	0	0	0	0	0	0	0	0	0	0	0
Shanghai	265	CHI-SH		30-40	ECZ	1	0	0	0	0	36	II	0	1	0	23.5102	0	1	0	175	72	Non-HH	0	0	0	0		0	0	0	0	0	0	0	0	0	0	0	0	0	0	0	0	0	0	0	0	0	0
Shanghai	116	CHI-SH		50-60	ECZ	1	0	0	0	0	53	III	0	0	1	23.5102	0	1	0	175	72	Non-HH	0	0	0	0		0	0	0	0	0	0	0	0	0	0	0	0	0	0	0	0	0	0	0	0	0	0
Shanghai	589	CHI-SH		50-60	ECZ	1	0	0	0	0	52	III	0	0	1	23.5294	0	1	0	170	68	Non-HH	0	0	0	0		0	0	0	0	0	0	0	0	0	0	0	0	0	0	0	0	0	0	0	0	0	0
Shanghai	746	CHI-SH		40-50	ECZ	1	0	0	0	1	42	II	0	1	0	23.6128	0	1	0	154	56	Non-HH	0	0	0	0		0	0	0	0	0	0	0	0	0	0	0	0	0	0	0	0	0	0	0	0	0	0
Shanghai	33	CHI-SH		30-40	ECZ	1	0	0	0	0	30	II	0	1	0	23.6614	0	1	0	172	70	Non-HH	0	0	0	0		0	0	0	0	0	0	0	0	0	0	0	0	0	0	0	0	0	0	0	0	0	0
Shanghai	138	CHI-SH		>60	ECZ	1	0	0	0	0	60	III	0	0	1	23.6614	0	1	0	172	70	Non-HH	0	0	0	0		0	0	0	0	0	0	0	0	0	0	0	0	0	0	0	0	0	0	0	0	0	0
Shanghai	396	CHI-SH		30-40	ECZ	1	0	0	0	0	33	II	0	1	0	23.6713	0	1	0	178	75	Non-HH	0	0	0	0		0	0	0	0	0	0	0	0	0	0	0	0	0	0	0	0	0	0	1	1	0	0
Shanghai	942	CHI-SH		<20	ECZ	1	0	0	0	1	17	I	1	0	0	23.8751	0	1	0	165	65	Non-HH	0	0	0	0		0	0	0	0	0	0	0	0	0	0	0	0	0	0	0	0	0	0	0	0	0	0
Shanghai	90	CHI-SH		50-60	ECZ	1	0	0	0	0	52	III	0	0	1	23.9158	0	1	0	168	67.5	Non-HH	0	0	0	0		0	0	0	0	0	0	0	0	0	0	0	0	0	0	0	0	0	0	0	0	0	0
Shanghai	970	CHI-SH		20-30	ECZ	1	0	0	0	0	26	I	1	0	0	24.0238	0	1	0	167	67	Non-HH	0	0	0	0		0	0	0	0	0	0	0	0	0	0	0	0	0	0	0	0	0	0	0	0	0	0
Shanghai	378	CHI-SH		40-50	ECZ	1	0	0	0	1	42	II	0	1	0	24.0346	0	1	0	158	60	Non-HH	0	0	0	0		0	0	0	0	0	0	0	0	0	0	0	0	0	0	0	0	0	0	0	0	0	0
Shanghai	215	CHI-SH		30-40	ECZ	1	0	0	0	1	31	II	0	1	0	24.0882	0	1	0	163	64	Non-HH	0	0	0	0		0	0	0	0	0	0	0	0	0	0	0	0	0	0	0	0	0	0	1	1	0	0
Shanghai	687	CHI-SH		20-30	ECZ	1	0	0	0	0	26	I	1	0	0	24.2215	0	1	0	170	70	Non-HH	0	0	0	0		0	0	0	0	0	0	0	0	0	0	0	0	0	0	0	0	0	0	0	0	0	0
Shanghai	836	CHI-SH		50-60	ECZ	1	0	0	0	1	53	III	0	0	1	24.2215	0	1	0	170	70	Non-HH	0	0	0	0		0	0	0	0	0	0	0	0	0	0	0	0	0	0	0	0	0	0	0	0	0	0
Shanghai	713	CHI-SH		30-40	ECZ	1	0	0	0	0	34	II	0	1	0	24.6914	0	1	0	180	80	Non-HH	0	0	0	0		0	0	0	0	0	0	0	0	0	0	0	0	0	0	0	0	0	0	0	0	0	0
Shanghai	68	CHI-SH		>60	ECZ	1	0	0	0	0	63	III	0	0	1	24.9135	0	1	0	170	72	Non-HH	0	0	0	0		0	0	0	0	0	0	0	0	0	0	0	0	0	0	0	0	0	0	0	0	0	0
Shanghai	682	CHI-SH		40-50	ECZ	1	0	0	0	0	40	II	0	1	0	14.6092	1	0	0	185	50	Non-HH	0	0	0	0		0	0	0	0	0	0	0	0	0	0	0	0	0	0	0	0	0	0	0	0	0	0
Shanghai	629	CHI-SH		30-40	ECZ	1	0	0	0	1	37	II	0	1	0	16.1354	1	0	0	167	45	Non-HH	0	0	0	0		0	0	0	0	0	0	0	0	0	0	0	0	0	0	0	0	0	0	0	0	0	0
Shanghai	253	CHI-SH		<20	ECZ	1	0	0	0	0	8	I	1	0	0	16.2197	1	0	0	136	30	Non-HH	0	0	0	0		0	0	0	0	0	0	0	0	0	0	0	0	0	0	0	0	0	0	0	0	0	0
Shanghai	370	CHI-SH		<20	ECZ	1	0	0	0	1	7	I	1	0	0	16.2197	1	0	0	136	30	Non-HH	0	0	0	0		0	0	0	0	0	0	0	0	0	0	0	0	0	0	0	0	0	0	0	0	0	0
Shanghai	634	CHI-SH		20-30	ECZ	1	0	0	0	1	28	I	1	0	0	16.2982	1	0	0	168	46	Non-HH	0	0	0	0		0	0	0	0	0	0	0	0	0	0	0	0	0	0	0	0	0	0	0	0	0	0
Shanghai	655	CHI-SH		30-40	ECZ	1	0	0	0	1	39	II	0	1	0	16.8802	1	0	0	152	39	Non-HH	0	0	0	0		0	0	0	0	0	0	0	0	0	0	0	0	0	0	0	0	0	0	0	0	0	0
Shanghai	584	CHI-SH		20-30	ECZ	1	0	0	0	1	20	I	1	0	0	17.0392	1	0	0	157	42	Non-HH	0	0	0	0		0	0	0	0	0	0	0	0	0	0	0	0	0	0	0	0	0	0	2	1	1	0
Shanghai	117	CHI-SH		<20	ECZ	1	0	0	0	1	9	I	1	0	0	17.1158	1	0	0	143	35	Non-HH	0	0	0	0		0	0	0	0	0	0	0	0	0	0	0	0	0	0	0	0	0	0	0	0	0	0
Shanghai	792	CHI-SH		20-30	ECZ	1	0	0	0	1	25	I	1	0	0	17.1468	1	0	0	162	45	Non-HH	0	0	0	0		0	0	0	0	0	0	0	0	0	0	0	0	0	0	0	0	0	0	0	0	0	0
Shanghai	1002	CHI-SH		>60	ECZ	1	0	0	0	1	72	III	0	0	1	17.3828	1	0	0	160	44.5	Non-HH	0	0	0	0		0	0	0	0	0	0	0	0	0	0	0	0	0	0	0	0	0	0	0	0	0	0
Shanghai	497	CHI-SH		20-30	ECZ	1	0	0	0	1	27	I	1	0	0	17.4191	1	0	0	166	48	Non-HH	0	0	0	0		0	0	0	0	0	0	0	0	0	0	0	0	0	0	0	0	0	0	0	0	0	0
Shanghai	62	CHI-SH		50-60	ECZ	1	0	0	0	1	59	III	0	0	1	17.5781	1	0	0	160	45	Non-HH	0	0	0	0		0	0	0	0	0	0	0	0	0	0	0	0	0	0	0	0	0	0	0	0	0	0
Shanghai	470	CHI-SH		20-30	ECZ	1	0	0	0	1	26	I	1	0	0	17.6309	1	0	0	165	48	Non-HH	0	0	0	0		0	0	0	0	0	0	0	0	0	0	0	0	0	0	0	0	0	0	0	0	0	0
Shanghai	916	CHI-SH		20-30	ECZ	1	0	0	0	1	25	I	1	0	0	17.7154	1	0	0	168	50	Non-HH	0	0	0	0		0	0	0	0	0	0	0	0	0	0	0	0	0	0	0	0	0	0	0	0	0	0
Shanghai	933	CHI-SH		30-40	ECZ	1	0	0	0	1	30	II	0	1	0	17.7154	1	0	0	168	50	Non-HH	0	0	0	0		0	0	0	0	0	0	0	0	0	0	0	0	0	0	0	0	0	0	0	0	0	0
Shanghai	315	CHI-SH		30-40	ECZ	1	0	0	0	1	36	II	0	1	0	17.7154	1	0	0	168	50	Non-HH	0	0	0	0		0	0	0	0	0	0	0	0	0	0	0	0	0	0	0	0	0	0	0	0	0	0
Shanghai	380	CHI-SH		50-60	ECZ	1	0	0	0	1	58	III	0	0	1	17.7154	1	0	0	168	50	Non-HH	0	0	0	0		0	0	0	0	0	0	0	0	0	0	0	0	0	0	0	0	0	0	0	0	0	0
Shanghai	283	CHI-SH		20-30	ECZ	1	0	0	0	1	20	I	1	0	0	17.8465	1	0	0	164	48	Non-HH	0	0	0	0		0	0	0	0	0	0	0	0	0	0	0	0	0	0	0	0	0	0	0	0	0	0
Shanghai	909	CHI-SH		20-30	ECZ	1	0	0	0	1	29	I	1	0	0	17.9982	1	0	0	165	49	Non-HH	0	0	0	0		0	0	0	0	0	0	0	0	0	0	0	0	0	0	0	0	0	0	0	0	0	0
Shanghai	698	CHI-SH		20-30	ECZ	1	0	0	0	1	29	I	1	0	0	18.0697	1	0	0	168	51	Non-HH	0	0	0	0		0	0	0	0	0	0	0	0	0	0	0	0	0	0	0	0	0	0	0	0	0	0
Shanghai	740	CHI-SH		20-30	ECZ	1	0	0	0	1	23	I	1	0	0	18.2868	1	0	0	167	51	Non-HH	0	0	0	0		0	0	0	0	0	0	0	0	0	0	0	0	0	0	0	0	0	0	0	0	0	0
Shanghai	521	CHI-SH		20-30	ECZ	1	0	0	0	1	28	I	1	0	0	18.2899	1	0	0	162	48	Non-HH	0	0	0	0		0	0	0	0	0	0	0	0	0	0	0	0	0	0	0	0	0	0	0	0	0	0
Shanghai	399	CHI-SH		40-50	ECZ	1	0	0	0	1	43	II	0	1	0	18.2899	1	0	0	162	48	Non-HH	0	0	0	0		0	0	0	0	0	0	0	0	0	0	0	0	0	0	0	0	0	0	0	0	0	0
Shanghai	104	CHI-SH		20-30	ECZ	1	0	0	0	1	26	I	1	0	0	18.3655	1	0	0	165	50	Non-HH	0	0	0	0		0	0	0	0	0	0	0	0	0	0	0	0	0	0	0	0	0	0	0	0	0	0
Shanghai	781	CHI-SH		<20	ECZ	1	0	0	0	1	18	I	1	0	0	18.4265	1	0	0	158	46	Non-HH	0	0	0	0		0	0	0	0	0	0	0	0	0	0	0	0	0	0	0	0	0	0	0	0	0	0
Shanghai	418	CHI-SH		20-30	ECZ	1	0	0	0	1	25	I	1	0	0	18.4265	1	0	0	158	46	Non-HH	0	0	0	0		0	0	0	0	0	0	0	0	0	0	0	0	0	0	0	0	0	0	0	0	0	0
Shanghai	22	CHI-SH		>60	ECZ	1	0	0	0	0	63	III	0	0	1	25.0593	0	0	1	173	75	Non-HH	0	0	0	0		0	0	0	0	0	0	0	0	0	0	0	0	0	0	0	0	0	0	0	0	0	0
Shanghai	513	CHI-SH		20-30	ECZ	1	0	0	0	0	20	I	1	0	0	25.2493	0	0	1	178	80	Non-HH	0	0	0	0		0	0	0	0	0	0	0	0	0	0	0	0	0	0	0	0	0	0	0	0	0	0
Shanghai	772	CHI-SH		20-30	ECZ	1	0	0	0	1	21	I	1	0	0	25.2826	0	0	1	164	68	Non-HH	0	0	0	0		0	0	0	0	0	0	0	0	0	0	0	0	0	0	0	0	0	0	0	0	0	0
Shanghai	959	CHI-SH		20-30	ECZ	1	0	0	0	1	27	I	1	0	0	25.3906	0	0	1	160	65	Non-HH	0	0	0	0		0	0	0	0	0	0	0	0	0	0	0	0	0	0	0	0	0	0	0	0	0	0
Shanghai	361	CHI-SH		40-50	ECZ	1	0	0	0	1	48	II	0	1	0	25.3906	0	0	1	160	65	Non-HH	0	0	0	0		0	0	0	0	0	0	0	0	0	0	0	0	0	0	0	0	0	0	0	0	0	0
Shanghai	529	CHI-SH		>60	ECZ	1	0	0	0	1	63	III	0	0	1	25.6369	0	0	1	158	64	Non-HH	0	0	0	0		0	0	0	0	0	0	0	0	0	0	0	0	0	0	0	0	0	0	0	0	0	0
Shanghai	381	CHI-SH		20-30	ECZ	1	0	0	0	0	29	I	1	0	0	25.9516	0	0	1	170	75	Non-HH	0	0	0	0		0	0	0	0	0	0	0	0	0	0	0	0	0	0	0	0	0	0	0	0	0	0
Shanghai	248	CHI-SH		30-40	ECZ	1	0	0	0	0	32	II	0	1	0	25.9516	0	0	1	170	75	Non-HH	0	0	0	0		0	0	0	0	0	0	0	0	0	0	0	0	0	0	0	0	0	0	1	1	0	0
Shanghai	145	CHI-SH		50-60	ECZ	1	0	0	0	0	52	III	0	0	1	25.9516	0	0	1	170	75	Non-HH	0	0	0	0		0	0	0	0	0	0	0	0	0	0	0	0	0	0	0	0	0	0	0	0	0	0
Shanghai	423	CHI-SH		>60	ECZ	1	0	0	0	0	70	III	0	0	1	25.9516	0	0	1	170	75	Non-HH	0	0	0	0		0	0	0	0	0	0	0	0	0	0	0	0	0	0	0	0	0	0	0	0	0	0
Shanghai	304	CHI-SH		30-40	ECZ	1	0	0	0	0	39	II	0	1	0	26.4463	0	0	1	165	72	Non-HH	0	0	0	0		0	0	0	0	0	0	0	0	0	0	0	0	0	0	0	0	0	0	0	0	0	0
Shanghai	761	CHI-SH		30-40	ECZ	1	0	0	0	1	38	II	0	1	0	26.5625	0	0	1	160	68	Non-HH	0	0	0	0		0	0	0	0	0	0	0	0	0	0	0	0	0	0	0	0	0	0	1	1	0	0
Shanghai	892	CHI-SH		<20	ECZ	1	0	0	0	0	19	I	1	0	0	26.5927	0	0	1	186	92	Non-HH	0	0	0	0		0	0	0	0	0	0	0	0	0	0	0	0	0	0	0	0	0	0	0	0	0	0
Shanghai	425	CHI-SH		50-60	ECZ	1	0	0	0	0	51	III	0	0	1	27.0416	0	0	1	172	80	Non-HH	0	0	0	0		0	0	0	0	0	0	0	0	0	0	0	0	0	0	0	0	0	0	0	0	0	0
Shanghai	593	CHI-SH		>60	ECZ	1	0	0	0	0	61	III	0	0	1	27.3438	0	0	1	160	70	Non-HH	0	0	0	0		0	0	0	0	0	0	0	0	0	0	0	0	0	0	0	0	0	0	1	1	0	0
Shanghai	74	CHI-SH		>60	ECZ	1	0	0	0	0	62	III	0	0	1	27.6361	0	0	1	168	78	Non-HH	0	0	0	0		0	0	0	0	0	0	0	0	0	0	0	0	0	0	0	0	0	0	0	0	0	0
Shanghai	86	CHI-SH		>60	ECZ	1	0	0	0	0	62	III	0	0	1	27.6817	0	0	1	170	80	Non-HH	0	0	0	0		0	0	0	0	0	0	0	0	0	0	0	0	0	0	0	0	0	0	0	0	0	0
Shanghai	452	CHI-SH		20-30	ECZ	1	0	0	0	0	29	I	1	0	0	27.9947	0	0	1	189	100	Non-HH	0	0	0	0		0	0	0	0	0	0	0	0	0	0	0	0	0	0	0	0	0	0	0	0	0	0
Shanghai	91	CHI-SH		<20	ECZ	1	0	0	0	0	18	I	1	0	0	28.5494	0	0	1	180	92.5	Non-HH	0	0	0	0		0	0	0	0	0	0	0	0	0	0	0	0	0	0	0	0	0	0	0	0	0	0
Shanghai	924	CHI-SH		20-30	ECZ	1	0	0	0	0	26	I	1	0	0	28.7274	0	0	1	177	90	Non-HH	0	0	0	0		0	0	0	0	0	0	0	0	0	0	0	0	0	0	0	0	0	0	0	0	0	0
Shanghai	587	CHI-SH		30-40	ECZ	1	0	0	0	0	33	II	0	1	0	29.0318	0	0	1	166	80	Non-HH	0	0	0	0		0	0	0	0	0	0	0	0	0	0	0	0	0	0	0	0	0	0	0	0	0	0
Shanghai	744	CHI-SH		30-40	ECZ	1	0	0	0	0	38	II	0	1	0	29.9836	0	0	1	178	95	Non-HH	0	0	0	0		0	0	0	0	0	0	0	0	0	0	0	0	0	0	0	0	0	0	1	1	0	0
Shanghai	320	CHI-SH		20-30	ECZ	1	0	0	0	1	21	I	1	0	0	32.0461	0	0	1	158	80	Non-HH	0	0	0	0		0	0	0	0	0	0	0	0	0	0	0	0	0	0	0	0	0	0	0	0	0	0
Shanghai	226	CHI-SH		30-40	ECZ	1	0	0	0	1	33	II	0	1	0	33.2031	0	0	1	160	85	Non-HH	0	0	0	0		0	0	0	0	0	0	0	0	0	0	0	0	0	0	0	0	0	0	0	0	0	0
Shanghai	1001	CHI-SH		>60	ECZ	1	0	0	0	0	71	III	0	0	1	54.5018	0	0	1	167	152	Non-HH	0	0	0	0		0	0	0	0	0	0	0	0	0	0	0	0	0	0	0	0	0	0	0	0	0	0
Shanghai	845	CHI-SH		20-30	Hair Ds	1	0	0	0	1	22	I	1	0	0	18.7328	0	1	0	165	51	Non-HH	0	0	0	0		0	0	0	0	0	0	0	0	0	0	0	0	0	0	0	0	0	0	0	0	0	0
Shanghai	630	CHI-SH		20-30	Hair Ds	1	0	0	0	1	25	I	1	0	0	19.433	0	1	0	162	51	Non-HH	0	0	0	0		0	0	0	0	0	0	0	0	0	0	0	0	0	0	0	0	0	0	0	0	0	0
Shanghai	967	CHI-SH		20-30	Hair Ds	1	0	0	0	1	25	I	1	0	0	19.487	0	1	0	168	55	Non-HH	0	0	0	0		0	0	0	0	0	0	0	0	0	0	0	0	0	0	0	0	0	0	0	0	0	0
Shanghai	953	CHI-SH		30-40	Hair Ds	1	0	0	0	0	35	II	0	1	0	20.679	0	1	0	180	67	Non-HH	0	0	0	0		0	0	0	0	0	0	0	0	0	0	0	0	0	0	0	0	0	0	0	0	0	0
Shanghai	39	CHI-SH		30-40	Hair Ds	1	0	0	0	1	34	II	0	1	0	20.7008	0	1	0	163	55	Non-HH	0	0	0	0		0	0	0	0	0	0	0	0	0	0	0	0	0	0	0	0	0	0	0	0	0	0
Shanghai	923	CHI-SH		20-30	Hair Ds	1	0	0	0	0	26	I	1	0	0	20.9573	0	1	0	172	62	Non-HH	0	0	0	0		0	0	0	0	0	0	0	0	0	0	0	0	0	0	0	0	0	0	1	1	0	0
Shanghai	640	CHI-SH		30-40	Hair Ds	1	0	0	0	1	38	II	0	1	0	21.875	0	1	0	160	56	Non-HH	0	0	0	0		0	0	0	0	0	0	0	0	0	0	0	0	0	0	0	0	0	0	0	0	0	0
Shanghai	554	CHI-SH		20-30	Hair Ds	1	0	0	0	0	29	I	1	0	0	21.9713	0	1	0	172	65	Non-HH	0	0	0	0		0	0	0	0	0	0	0	0	0	0	0	0	0	0	0	0	0	0	0	0	0	0
Shanghai	734	CHI-SH		>60	Hair Ds	1	0	0	0	0	70	III	0	0	1	24.2215	0	1	0	170	70	Non-HH	0	0	0	0		0	0	0	0	0	0	0	0	0	0	0	0	0	0	0	0	0	0	0	0	0	0
Shanghai	829	CHI-SH		20-30	Hair Ds	1	0	0	0	1	26	I	1	0	0	18.1449	1	0	0	166	50	Non-HH	0	0	0	0		0	0	0	0	0	0	0	0	0	0	0	0	0	0	0	0	0	0	0	0	0	0
Shanghai	203	CHI-SH		30-40	INF	1	0	0	0	0	30	II	0	1	0	19.9496	0	1	0	177	62.5	Non-HH	0	0	0	0		0	0	0	0	0	0	0	0	0	0	0	0	0	0	0	0	0	0	0	0	0	0
Shanghai	642	CHI-SH		<20	INF	1	0	0	0	1	6	I	1	0	0	20.1389	0	1	0	120	29	Non-HH	0	0	0	0		0	0	0	0	0	0	0	0	0	0	0	0	0	0	0	0	0	0	0	0	0	0
Shanghai	701	CHI-SH		30-40	INF	1	0	0	0	1	34	II	0	1	0	20.1951	0	1	0	162	53	Non-HH	0	0	0	0		0	0	0	0	0	0	0	0	0	0	0	0	0	0	0	0	0	0	0	0	0	0
Shanghai	162	CHI-SH		20-30	INF	1	0	0	0	1	29	I	1	0	0	20.3125	0	1	0	160	52	Non-HH	0	0	0	0		0	0	0	0	0	0	0	0	0	0	0	0	0	0	0	0	0	0	0	0	0	0
Shanghai	88	CHI-SH		20-30	INF	1	0	0	0	1	27	I	1	0	0	20.3816	0	1	0	173	61	Non-HH	0	0	0	0		0	0	0	0	0	0	0	0	0	0	0	0	0	0	0	0	0	0	0	0	0	0
Shanghai	850	CHI-SH		20-30	INF	1	0	0	0	0	26	I	1	0	0	20.7612	0	1	0	170	60	Non-HH	0	0	0	0		0	0	0	0	0	0	0	0	0	0	0	0	0	0	0	0	0	0	0	0	0	0
Shanghai	38	CHI-SH		40-50	INF	1	0	0	0	1	47	II	0	1	0	20.8117	0	1	0	155	50	Non-HH	0	0	0	0		0	0	0	0	0	0	0	0	0	0	0	0	0	0	0	0	0	0	0	0	0	0
Shanghai	927	CHI-SH		20-30	INF	1	0	0	0	1	20	I	1	0	0	20.83	0	1	0	158	52	Non-HH	0	0	0	0		0	0	0	0	0	0	0	0	0	0	0	0	0	0	0	0	0	0	0	0	0	0
Shanghai	966	CHI-SH		40-50	INF	1	0	0	0	1	49	II	0	1	0	20.9321	0	1	0	153	49	Non-HH	0	0	0	0		0	0	0	0	0	0	0	0	0	0	0	0	0	0	0	0	0	0	0	0	0	0
Shanghai	908	CHI-SH		20-30	INF	1	0	0	0	1	27	I	1	0	0	21.0772	0	1	0	163	56	Non-HH	0	0	0	0		0	0	0	0	0	0	0	0	0	0	0	0	0	0	0	0	0	0	0	0	0	0
Shanghai	294	CHI-SH		30-40	INF	1	0	0	0	1	36	II	0	1	0	21.3382	0	1	0	162	56	Non-HH	0	0	0	0		0	0	0	0	0	0	0	0	0	0	0	0	0	0	0	0	0	0	0	0	0	0
Shanghai	31	CHI-SH		>60	INF	1	0	0	0	0	72	III	0	0	1	21.4533	0	1	0	170	62	Non-HH	0	0	0	0		0	0	0	0	0	0	0	0	0	0	0	0	0	0	0	0	0	0	0	0	0	0
Shanghai	237	CHI-SH		20-30	INF	1	0	0	0	0	29	I	1	0	0	21.4536	0	1	0	163	57	Non-HH	0	0	0	0		0	0	0	0	0	0	0	0	0	0	0	0	0	0	0	0	0	0	0	0	0	0
Shanghai	272	CHI-SH		30-40	INF	1	0	0	0	0	35	II	0	1	0	21.6049	0	1	0	180	70	Non-HH	0	0	0	0		0	0	0	0	0	0	0	0	0	0	0	0	0	0	0	0	0	0	0	0	0	0
Shanghai	147	CHI-SH		20-30	INF	1	0	0	0	0	27	I	1	0	0	21.6263	0	1	0	170	62.5	Non-HH	0	0	0	0		0	0	0	0	0	0	0	0	0	0	0	0	0	0	0	0	0	0	0	0	0	0
Shanghai	139	CHI-SH		30-40	INF	1	0	0	0	1	39	II	0	1	0	22.0386	0	1	0	165	60	Non-HH	0	0	0	0		0	0	0	0	0	0	0	0	0	0	0	0	0	0	0	0	0	0	0	0	0	0
Shanghai	564	CHI-SH		20-30	INF	1	0	0	0	0	27	I	1	0	0	22.2041	0	1	0	175	68	Non-HH	0	0	0	0		0	0	0	0	0	0	0	0	0	0	0	0	0	0	0	0	0	0	0	0	0	0
Shanghai	151	CHI-SH		30-40	INF	1	0	0	0	0	35	II	0	1	0	22.4913	0	1	0	170	65	Non-HH	0	0	0	0		0	0	0	0	0	0	0	0	0	0	0	0	0	0	0	0	0	0	0	0	0	0
Shanghai	18	CHI-SH		>60	INF	1	0	0	0	0	60	III	0	0	1	22.4913	0	1	0	170	65	Non-HH	0	0	0	0		0	0	0	0	0	0	0	0	0	0	0	0	0	0	0	0	0	0	0	0	0	0
Shanghai	922	CHI-SH		30-40	INF	1	0	0	0	1	30	II	0	1	0	22.4913	0	1	0	170	65	Non-HH	0	0	0	0		0	0	0	0	0	0	0	0	0	0	0	0	0	0	0	0	0	0	0	0	0	0
Shanghai	947	CHI-SH		>60	INF	1	0	0	0	1	60	III	0	0	1	22.5827	0	1	0	163	60	Non-HH	0	0	0	0		0	0	0	0	0	0	0	0	0	0	0	0	0	0	0	0	0	0	0	0	0	0
Shanghai	349	CHI-SH		>60	INF	1	0	0	0	0	64	III	0	0	1	23.03	0	1	0	168	65	Non-HH	0	0	0	0		0	0	0	0	0	0	0	0	0	0	0	0	0	0	0	0	0	0	0	0	0	0
Shanghai	420	CHI-SH		40-50	INF	1	0	0	0	1	45	II	0	1	0	23.4375	0	1	0	160	60	Non-HH	0	0	0	0		0	0	0	0	0	0	0	0	0	0	0	0	0	0	0	0	0	0	0	0	0	0
Shanghai	121	CHI-SH		40-50	INF	1	0	0	0	1	45	II	0	1	0	23.4375	0	1	0	160	60	Non-HH	0	0	0	0		0	0	0	0	0	0	0	0	0	0	0	0	0	0	0	0	0	0	0	0	0	0
Shanghai	400	CHI-SH		>60	INF	1	0	0	0	0	67	III	0	0	1	23.6614	0	1	0	172	70	Non-HH	0	0	0	0		0	0	0	0	0	0	0	0	0	0	0	0	0	0	0	0	0	0	0	0	0	0
Shanghai	129	CHI-SH		30-40	INF	1	0	0	0	0	34	II	0	1	0	23.7654	0	1	0	180	77	Non-HH	0	0	0	0		0	0	0	0	0	0	0	0	0	0	0	0	0	0	0	0	0	0	0	0	0	0
Shanghai	433	CHI-SH		40-50	INF	1	0	0	0	0	44	II	0	1	0	23.939	0	1	0	171	70	Non-HH	0	0	0	0		0	0	0	0	0	0	0	0	0	0	0	0	0	0	0	0	0	0	0	0	0	0
Shanghai	325	CHI-SH		20-30	INF	1	0	0	0	0	29	I	1	0	0	24.2123	0	1	0	176	75	Non-HH	0	0	0	0		0	0	0	0	0	0	0	0	0	0	0	0	0	0	0	0	0	0	0	0	0	0
Shanghai	537	CHI-SH		50-60	INF	1	0	0	0	0	58	III	0	0	1	24.4898	0	1	0	175	75	Non-HH	0	0	0	0		0	0	0	0	0	0	0	0	0	0	0	0	0	0	0	0	0	0	0	0	0	0
Shanghai	85	CHI-SH		>60	INF	1	0	0	0	0	60	III	0	0	1	24.858	0	1	0	176	77	Non-HH	0	0	0	0		0	0	0	0	0	0	0	0	0	0	0	0	0	0	0	0	0	0	0	0	0	0
Shanghai	695	CHI-SH		40-50	INF	1	0	0	0	1	42	II	0	1	0	16.8242	1	0	0	158	42	Non-HH	0	0	0	0		0	0	0	0	0	0	0	0	0	0	0	0	0	0	0	0	0	0	0	0	0	0
Shanghai	591	CHI-SH		>60	INF	1	0	0	0	0	63	III	0	0	1	17.2248	1	0	0	158	43	Non-HH	0	0	0	0		0	0	0	0	0	0	0	0	0	0	0	0	0	0	0	0	0	0	0	0	0	0
Shanghai	64	CHI-SH		20-30	INF	1	0	0	0	0	28	I	1	0	0	25.9259	0	0	1	180	84	Non-HH	0	0	0	0		0	0	0	0	0	0	0	0	0	0	0	0	0	0	0	0	0	0	0	0	0	0
Shanghai	866	CHI-SH		<20	INF	1	0	0	0	0	8	I	1	0	0	27.2189	0	0	1	130	46	Non-HH	0	0	0	0		0	0	0	0	0	0	0	0	0	0	0	0	0	0	0	0	0	0	0	0	0	0
Shanghai	376	CHI-SH		50-60	INF	1	0	0	0	1	56	III	0	0	1	27.2392	0	0	1	158	68	Non-HH	0	0	0	0		0	0	0	0	0	0	0	0	0	0	0	0	0	0	0	0	0	0	0	0	0	0
Shanghai	679	CHI-SH		30-40	INF	1	0	0	0	1	36	II	0	1	0	18.5547	0	1	0	160	47.5	Non-HH	0	0	0	0		0	0	0	0	0	0	0	0	0	0	0	0	0	0	0	0	0	0	1	1	0	0
Shanghai	356	CHI-SH		20-30	INF	1	0	0	0	1	24	I	1	0	0	18.5901	0	1	0	164	50	Non-HH	0	0	0	0		0	0	0	0	0	0	0	0	0	0	0	0	0	0	0	0	0	0	0	0	0	0
Shanghai	249	CHI-SH		20-30	INF	1	0	0	0	1	27	I	1	0	0	18.5901	0	1	0	164	50	Non-HH	0	0	0	0		0	0	0	0	0	0	0	0	0	0	0	0	0	0	0	0	0	0	1	1	0	0
Shanghai	437	CHI-SH		20-30	INF	1	0	0	0	1	26	I	1	0	0	18.6709	0	1	0	162	49	Non-HH	0	0	0	0		0	0	0	0	0	0	0	0	0	0	0	0	0	0	0	0	0	0	0	0	0	0
Shanghai	660	CHI-SH		40-50	INF	1	0	0	0	1	44	II	0	1	0	18.6709	0	1	0	162	49	Non-HH	0	0	0	0		0	0	0	0	0	0	0	0	0	0	0	0	0	0	0	0	0	0	0	0	0	0
Shanghai	556	CHI-SH		30-40	INF	1	0	0	0	0	31	II	0	1	0	18.7175	0	1	0	182	62	Non-HH	0	0	0	0		0	0	0	0	0	0	0	0	0	0	0	0	0	0	0	0	0	0	0	0	0	0
Shanghai	493	CHI-SH		20-30	INF	1	0	0	0	1	23	I	1	0	0	18.7305	0	1	0	155	45	Non-HH	0	0	0	0		0	0	0	0	0	0	0	0	0	0	0	0	0	0	0	0	0	0	0	0	0	0
Shanghai	231	CHI-SH		20-30	INF	1	0	0	0	1	29	I	1	0	0	18.7305	0	1	0	155	45	Non-HH	0	0	0	0		0	0	0	0	0	0	0	0	0	0	0	0	0	0	0	0	0	0	0	0	0	0
Shanghai	348	CHI-SH		20-30	INF	1	0	0	0	1	28	I	1	0	0	18.75	0	1	0	160	48	Non-HH	0	0	0	0		0	0	0	0	0	0	0	0	0	0	0	0	0	0	0	0	0	0	0	0	0	0
Shanghai	125	CHI-SH		20-30	INF	1	0	0	0	0	22	I	1	0	0	18.7755	0	1	0	175	57.5	Non-HH	0	0	0	0		0	0	0	0	0	0	0	0	0	0	0	0	0	0	0	0	0	0	0	0	0	0
Shanghai	508	CHI-SH		20-30	INF	1	0	0	0	0	27	I	1	0	0	18.7755	0	1	0	175	57.5	Non-HH	0	0	0	0		0	0	0	0	0	0	0	0	0	0	0	0	0	0	0	0	0	0	0	0	0	0
Shanghai	436	CHI-SH		20-30	INF	1	0	0	0	0	28	I	1	0	0	18.8092	0	1	0	171	55	Non-HH	0	0	0	0		0	0	0	0	0	0	0	0	0	0	0	0	0	0	0	0	0	0	0	0	0	0
Shanghai	653	CHI-SH		20-30	INF	1	0	0	0	1	29	I	1	0	0	18.8189	0	1	0	163	50	Non-HH	0	0	0	0		0	0	0	0	0	0	0	0	0	0	0	0	0	0	0	0	0	0	0	0	0	0
Shanghai	631	CHI-SH		30-40	INF	1	0	0	0	1	33	II	0	1	0	18.8189	0	1	0	163	50	Non-HH	0	0	0	0		0	0	0	0	0	0	0	0	0	0	0	0	0	0	0	0	0	0	0	0	0	0
Shanghai	172	CHI-SH		30-40	INF	1	0	0	0	1	35	II	0	1	0	18.8189	0	1	0	163	50	Non-HH	0	0	0	0		0	0	0	0	0	0	0	0	0	0	0	0	0	0	0	0	0	0	0	0	0	0
Shanghai	455	CHI-SH		20-30	INF	1	0	0	0	1	28	I	1	0	0	19.0311	0	1	0	170	55	Non-HH	0	0	0	0		0	0	0	0	0	0	0	0	0	0	0	0	0	0	0	0	0	0	0	0	0	0
Shanghai	324	CHI-SH		30-40	INF	1	0	0	0	1	31	II	0	1	0	19.1001	0	1	0	165	52	Non-HH	0	0	0	0		0	0	0	0	0	0	0	0	0	0	0	0	0	0	0	0	0	0	0	0	0	0
Shanghai	421	CHI-SH		30-40	INF	1	0	0	0	1	32	II	0	1	0	19.1406	0	1	0	160	49	Non-HH	0	0	0	0		0	0	0	0	0	0	0	0	0	0	0	0	0	0	0	0	0	0	1	1	0	0
Shanghai	207	CHI-SH		20-30	INF	1	0	0	0	0	25	I	1	0	0	19.1516	0	1	0	177	60	Non-HH	0	0	0	0		0	0	0	0	0	0	0	0	0	0	0	0	0	0	0	0	0	0	1	1	0	0
Shanghai	260	CHI-SH		30-40	INF	1	0	0	0	1	31	II	0	1	0	19.2277	0	1	0	158	48	Non-HH	0	0	0	0		0	0	0	0	0	0	0	0	0	0	0	0	0	0	0	0	0	0	0	0	0	0
Shanghai	234	CHI-SH		30-40	INF	1	0	0	0	1	34	II	0	1	0	19.3772	0	1	0	170	56	Non-HH	0	0	0	0		0	0	0	0	0	0	0	0	0	0	0	0	0	0	0	0	0	0	0	0	0	0
Shanghai	440	CHI-SH		30-40	INF	1	0	0	0	1	36	II	0	1	0	19.433	0	1	0	162	51	Non-HH	0	0	0	0		0	0	0	0	0	0	0	0	0	0	0	0	0	0	0	0	0	0	0	0	0	0
Shanghai	752	CHI-SH		30-40	INF	1	0	0	0	1	35	II	0	1	0	19.4674	0	1	0	165	53	Non-HH	0	0	0	0		0	0	0	0	0	0	0	0	0	0	0	0	0	0	0	0	0	0	0	0	0	0
Shanghai	651	CHI-SH		20-30	INF	1	0	0	0	1	24	I	1	0	0	19.5312	0	1	0	160	50	Non-HH	0	0	0	0		0	0	0	0	0	0	0	0	0	0	0	0	0	0	0	0	0	0	0	0	0	0
Shanghai	443	CHI-SH		30-40	INF	1	0	0	0	1	30	II	0	1	0	19.5312	0	1	0	160	50	Non-HH	0	0	0	0		0	0	0	0	0	0	0	0	0	0	0	0	0	0	0	0	0	0	1	1	0	0
Shanghai	330	CHI-SH		30-40	INF	1	0	0	0	1	37	II	0	1	0	19.5312	0	1	0	160	50	Non-HH	0	0	0	0		0	0	0	0	0	0	0	0	0	0	0	0	0	0	0	0	0	0	0	0	0	0
Shanghai	517	CHI-SH		20-30	INF	1	0	0	0	0	28	I	1	0	0	19.5918	0	1	0	175	60	Non-HH	0	0	0	0		0	0	0	0	0	0	0	0	0	0	0	0	0	0	0	0	0	0	0	0	0	0
Shanghai	199	CHI-SH		30-40	INF	1	0	0	0	0	30	II	0	1	0	19.5918	0	1	0	175	60	Non-HH	0	0	0	0		0	0	0	0	0	0	0	0	0	0	0	0	0	0	0	0	0	0	0	0	0	0
Shanghai	258	CHI-SH		30-40	INF	1	0	0	0	1	31	II	0	1	0	19.6283	0	1	0	158	49	Non-HH	0	0	0	0		0	0	0	0	0	0	0	0	0	0	0	0	0	0	0	0	0	0	0	0	0	0
Shanghai	191	CHI-SH		30-40	INF	1	0	0	0	0	31	II	0	1	0	19.6623	0	1	0	179	63	Non-HH	0	0	0	0		0	0	0	0	0	0	0	0	0	0	0	0	0	0	0	0	0	0	0	0	0	0
Shanghai	482	CHI-SH		40-50	INF	1	0	0	0	1	44	II	0	1	0	19.736	0	1	0	151	45	Non-HH	0	0	0	0		0	0	0	0	0	0	0	0	0	0	0	0	0	0	0	0	0	0	0	0	0	0
Shanghai	346	CHI-SH		40-50	INF	1	0	0	0	1	40	II	0	1	0	19.7711	0	1	0	155	47.5	Non-HH	0	0	0	0		0	0	0	0	0	0	0	0	0	0	0	0	0	0	0	0	0	0	0	0	0	0
Shanghai	502	CHI-SH		30-40	INF	1	0	0	0	1	38	II	0	1	0	19.8141	0	1	0	162	52	Non-HH	0	0	0	0		0	0	0	0	0	0	0	0	0	0	0	0	0	0	0	0	0	0	1	1	0	0
Shanghai	442	CHI-SH		20-30	INF	1	0	0	0	1	28	I	1	0	0	19.8347	0	1	0	165	54	Non-HH	0	0	0	0		0	0	0	0	0	0	0	0	0	0	0	0	0	0	0	0	0	0	0	0	0	0
Shanghai	343	CHI-SH		20-30	INF	1	0	0	0	1	27	I	1	0	0	19.8962	0	1	0	170	57.5	Non-HH	0	0	0	0		0	0	0	0	0	0	0	0	0	0	0	0	0	0	0	0	0	0	0	0	0	0
Shanghai	71	CHI-SH		20-30	INF	1	0	0	0	1	29	I	1	0	0	19.9219	0	1	0	160	51	Non-HH	0	0	0	0		0	0	0	0	0	0	0	0	0	0	0	0	0	0	0	0	0	0	0	0	0	0
Shanghai	365	CHI-SH		40-50	INF	1	0	0	0	1	43	II	0	1	0	19.9219	0	1	0	160	51	Non-HH	0	0	0	0		0	0	0	0	0	0	0	0	0	0	0	0	0	0	0	0	0	0	0	0	0	0
Shanghai	122	CHI-SH		20-30	INF	1	0	0	0	1	26	I	1	0	0	19.9481	0	1	0	163	53	Non-HH	0	0	0	0		0	0	0	0	0	0	0	0	0	0	0	0	0	0	0	0	0	0	1	1	0	0
Shanghai	313	CHI-SH		30-40	INF	1	0	0	0	1	31	II	0	1	0	20.0288	0	1	0	158	50	Non-HH	0	0	0	0		0	0	0	0	0	0	0	0	0	0	0	0	0	0	0	0	0	0	0	0	0	0
Shanghai	374	CHI-SH		20-30	INF	1	0	0	0	0	22	I	1	0	0	20.0474	0	1	0	173	60	Non-HH	0	0	0	0		0	0	0	0	0	0	0	0	0	0	0	0	0	0	0	0	0	0	0	0	0	0
Shanghai	193	CHI-SH		50-60	INF	1	0	0	0	1	52	III	0	0	1	20.061	0	1	0	161	52	Non-HH	0	0	0	0		0	0	0	0	0	0	0	0	0	0	0	0	0	0	0	0	0	0	0	0	0	0
Shanghai	481	CHI-SH		20-30	INF	1	0	0	0	0	29	I	1	0	0	20.1562	0	1	0	189	72	Non-HH	0	0	0	0		0	0	0	0	0	0	0	0	0	0	0	0	0	0	0	0	0	0	0	0	0	0
Shanghai	120	CHI-SH		20-30	INF	1	0	0	0	1	24	I	1	0	0	20.202	0	1	0	165	55	Non-HH	0	0	0	0		0	0	0	0	0	0	0	0	0	0	0	0	0	0	0	0	0	0	0	0	0	0
Shanghai	224	CHI-SH		30-40	INF	1	0	0	0	1	34	II	0	1	0	20.202	0	1	0	165	55	Non-HH	0	0	0	0		0	0	0	0	0	0	0	0	0	0	0	0	0	0	0	0	0	0	0	0	0	0
Shanghai	317	CHI-SH		30-40	INF	1	0	0	0	1	35	II	0	1	0	20.202	0	1	0	165	55	Non-HH	0	0	0	0		0	0	0	0	0	0	0	0	0	0	0	0	0	0	0	0	0	0	1	1	0	0
Shanghai	395	CHI-SH		30-40	INF	1	0	0	0	1	33	II	0	1	0	20.2848	0	1	0	157	50	Non-HH	0	0	0	0		0	0	0	0	0	0	0	0	0	0	0	0	0	0	0	0	0	0	3	1	1	1
Shanghai	632	CHI-SH		20-30	INF	1	0	0	0	1	24	I	1	0	0	20.3223	0	1	0	166	56	Non-HH	0	0	0	0		0	0	0	0	0	0	0	0	0	0	0	0	0	0	0	0	0	0	0	0	0	0
Shanghai	485	CHI-SH		40-50	INF	1	0	0	0	1	40	II	0	1	0	20.3727	0	1	0	168	57.5	Non-HH	0	0	0	0		0	0	0	0	0	0	0	0	0	0	0	0	0	0	0	0	0	0	0	0	0	0
Shanghai	391	CHI-SH		30-40	INF	1	0	0	0	0	38	II	0	1	0	20.5151	0	1	0	178	65	Non-HH	0	0	0	0		0	0	0	0	0	0	0	0	0	0	0	0	0	0	0	0	0	0	0	0	0	0
Shanghai	415	CHI-SH		40-50	INF	1	0	0	0	0	45	II	0	1	0	20.5191	0	1	0	171	60	Non-HH	0	0	0	0		0	0	0	0	0	0	0	0	0	0	0	0	0	0	0	0	0	0	0	0	0	0
Shanghai	341	CHI-SH		20-30	INF	1	0	0	0	0	27	I	1	0	0	20.5499	0	1	0	168	58	Non-HH	0	0	0	0		0	0	0	0	0	0	0	0	0	0	0	0	0	0	0	0	0	0	0	0	0	0
Shanghai	130	CHI-SH		30-40	INF	1	0	0	0	1	32	II	0	1	0	20.5499	0	1	0	168	58	Non-HH	0	0	0	0		0	0	0	0	0	0	0	0	0	0	0	0	0	0	0	0	0	0	0	0	0	0
Shanghai	520	CHI-SH		20-30	INF	1	0	0	0	0	23	I	1	0	0	20.6434	0	1	0	174	62.5	Non-HH	0	0	0	0		0	0	0	0	0	0	0	0	0	0	0	0	0	0	0	0	0	0	1	1	0	0
Shanghai	56	CHI-SH		30-40	INF	1	0	0	0	0	38	II	0	1	0	20.679	0	1	0	180	67	Non-HH	0	0	0	0		0	0	0	0	0	0	0	0	0	0	0	0	0	0	0	0	0	0	0	0	0	0
Shanghai	326	CHI-SH		20-30	INF	1	0	0	0	1	27	I	1	0	0	20.7008	0	1	0	163	55	Non-HH	0	0	0	0		0	0	0	0	0	0	0	0	0	0	0	0	0	0	0	0	0	0	0	0	0	0
Shanghai	411	CHI-SH		20-30	INF	1	0	0	0	1	27	I	1	0	0	20.7008	0	1	0	163	55	Non-HH	0	0	0	0		0	0	0	0	0	0	0	0	0	0	0	0	0	0	0	0	0	0	0	0	0	0
Shanghai	263	CHI-SH		20-30	INF	1	0	0	0	0	25	I	1	0	0	20.7476	0	1	0	177	65	Non-HH	0	0	0	0		0	0	0	0	0	0	0	0	0	0	0	0	0	0	0	0	0	0	0	0	0	0
Shanghai	403	CHI-SH		30-40	INF	1	0	0	0	1	31	II	0	1	0	20.9572	0	1	0	162	55	Non-HH	0	0	0	0		0	0	0	0	0	0	0	0	0	0	0	0	0	0	0	0	0	0	0	0	0	0
Shanghai	179	CHI-SH		30-40	INF	1	0	0	0	1	31	II	0	1	0	20.9572	0	1	0	162	55	Non-HH	0	0	0	0		0	0	0	0	0	0	0	0	0	0	0	0	0	0	0	0	0	0	0	0	0	0
Shanghai	728	CHI-SH		30-40	INF	1	0	0	0	1	32	II	0	1	0	20.9572	0	1	0	162	55	Non-HH	0	0	0	0		0	0	0	0	0	0	0	0	0	0	0	0	0	0	0	0	0	0	1	1	0	0
Shanghai	328	CHI-SH		20-30	INF	1	0	0	0	1	26	I	1	0	0	21.0938	0	1	0	160	54	Non-HH	0	0	0	0		0	0	0	0	0	0	0	0	0	0	0	0	0	0	0	0	0	0	0	0	0	0
Shanghai	200	CHI-SH		30-40	INF	1	0	0	0	1	33	II	0	1	0	21.0938	0	1	0	160	54	Non-HH	0	0	0	0		0	0	0	0	0	0	0	0	0	0	0	0	0	0	0	0	0	0	0	0	0	0
Shanghai	2	CHI-SH		20-30	INF	1	0	0	0	1	21	I	1	0	0	21.2183	0	1	0	161	55	Non-HH	0	0	0	0		0	0	0	0	0	0	0	0	0	0	0	0	0	0	0	0	0	0	0	0	0	0
Shanghai	669	CHI-SH		30-40	INF	1	0	0	0	1	31	II	0	1	0	21.3039	0	1	0	165	58	Non-HH	0	0	0	0		0	0	0	0	0	0	0	0	0	0	0	0	0	0	0	0	0	0	0	0	0	0
Shanghai	514	CHI-SH		20-30	INF	1	0	0	0	1	26	I	1	0	0	21.3599	0	1	0	159	54	Non-HH	0	0	0	0		0	0	0	0	0	0	0	0	0	0	0	0	0	0	0	0	0	0	0	0	0	0
Shanghai	180	CHI-SH		30-40	INF	1	0	0	0	1	34	II	0	1	0	21.4536	0	1	0	163	57	Non-HH	0	0	0	0		0	0	0	0	0	0	0	0	0	0	0	0	0	0	0	0	0	0	0	0	0	0
Shanghai	204	CHI-SH		40-50	INF	1	0	0	0	1	44	II	0	1	0	21.4844	0	1	0	160	55	Non-HH	0	0	0	0		0	0	0	0	0	0	0	0	0	0	0	0	0	0	0	0	0	0	0	0	0	0
Shanghai	357	CHI-SH		30-40	INF	1	0	0	0	1	37	II	0	1	0	21.6713	0	1	0	165	59	Non-HH	0	0	0	0		0	0	0	0	0	0	0	0	0	0	0	0	0	0	0	0	0	0	0	0	0	0
Shanghai	487	CHI-SH		20-30	INF	1	0	0	0	0	25	I	1	0	0	21.7051	0	1	0	177	68	Non-HH	0	0	0	0		0	0	0	0	0	0	0	0	0	0	0	0	0	0	0	0	0	0	0	0	0	0
Shanghai	402	CHI-SH		20-30	INF	1	0	0	0	1	27	I	1	0	0	21.83	0	1	0	163	58	Non-HH	0	0	0	0		0	0	0	0	0	0	0	0	0	0	0	0	0	0	0	0	0	0	0	0	0	0
Shanghai	414	CHI-SH		30-40	INF	1	0	0	0	1	35	II	0	1	0	21.83	0	1	0	163	58	Non-HH	0	0	0	0		0	0	0	0	0	0	0	0	0	0	0	0	0	0	0	0	0	0	0	0	0	0
Shanghai	196	CHI-SH		20-30	INF	1	0	0	0	1	22	I	1	0	0	21.883	0	1	0	169	62.5	Non-HH	0	0	0	0		0	0	0	0	0	0	0	0	0	0	0	0	0	0	0	0	0	0	0	0	0	0
Shanghai	355	CHI-SH		30-40	INF	1	0	0	0	1	38	II	0	1	0	21.9363	0	1	0	164	59	Non-HH	0	0	0	0		0	0	0	0	0	0	0	0	0	0	0	0	0	0	0	0	0	0	0	0	0	0
Shanghai	506	CHI-SH		30-40	INF	1	0	0	0	1	30	II	0	1	0	22.3478	0	1	0	154	53	Non-HH	0	0	0	0		0	0	0	0	0	0	0	0	0	0	0	0	0	0	0	0	0	0	0	0	0	0
Shanghai	441	CHI-SH		20-30	INF	1	0	0	0	0	28	I	1	0	0	22.5878	0	1	0	181	74	Non-HH	0	0	0	0		0	0	0	0	0	0	0	0	0	0	0	0	0	0	0	0	0	0	0	0	0	0
Shanghai	57	CHI-SH		30-40	INF	1	0	0	0	0	33	II	0	1	0	22.7732	0	1	0	165	62	Non-HH	0	0	0	0		0	0	0	0	0	0	0	0	0	0	0	0	0	0	0	0	0	0	0	0	0	0
Shanghai	406	CHI-SH		20-30	INF	1	0	0	0	0	26	I	1	0	0	22.8571	0	1	0	175	70	Non-HH	0	0	0	0		0	0	0	0	0	0	0	0	0	0	0	0	0	0	0	0	0	0	0	0	0	0
Shanghai	241	CHI-SH		30-40	INF	1	0	0	0	0	30	II	0	1	0	22.8571	0	1	0	175	70	Non-HH	0	0	0	0		0	0	0	0	0	0	0	0	0	0	0	0	0	0	0	0	0	0	0	0	0	0
Shanghai	174	CHI-SH		30-40	INF	1	0	0	0	0	34	II	0	1	0	22.8571	0	1	0	175	70	Non-HH	0	0	0	0		0	0	0	0	0	0	0	0	0	0	0	0	0	0	0	0	0	0	0	0	0	0
Shanghai	663	CHI-SH		40-50	INF	1	0	0	0	1	40	II	0	1	0	22.8928	0	1	0	155	55	Non-HH	0	0	0	0		0	0	0	0	0	0	0	0	0	0	0	0	0	0	0	0	0	0	0	0	0	0
Shanghai	445	CHI-SH		20-30	INF	1	0	0	0	1	28	I	1	0	0	23.044	0	1	0	166	63.5	Non-HH	0	0	0	0		0	0	0	0	0	0	0	0	0	0	0	0	0	0	0	0	0	0	0	0	0	0
Shanghai	439	CHI-SH		>60	INF	1	0	0	0	1	67	III	0	0	1	23.0469	0	1	0	160	59	Non-HH	0	0	0	0		0	0	0	0	0	0	0	0	0	0	0	0	0	0	0	0	0	0	0	0	0	0
Shanghai	351	CHI-SH		20-30	INF	1	0	0	0	0	23	I	1	0	0	23.1834	0	1	0	170	67	Non-HH	0	0	0	0		0	0	0	0	0	0	0	0	0	0	0	0	0	0	0	0	0	0	0	0	0	0
Shanghai	353	CHI-SH		20-30	INF	1	0	0	0	0	24	I	1	0	0	23.1834	0	1	0	170	67	Non-HH	0	0	0	0		0	0	0	0	0	0	0	0	0	0	0	0	0	0	0	0	0	0	0	0	0	0
Shanghai	352	CHI-SH		20-30	INF	1	0	0	0	0	24	I	1	0	0	23.1834	0	1	0	170	67	Non-HH	0	0	0	0		0	0	0	0	0	0	0	0	0	0	0	0	0	0	0	0	0	0	0	0	0	0
Shanghai	546	CHI-SH		20-30	INF	1	0	0	0	0	25	I	1	0	0	23.1834	0	1	0	170	67	Non-HH	0	0	0	0		0	0	0	0	0	0	0	0	0	0	0	0	0	0	0	0	0	0	0	0	0	0
Shanghai	127	CHI-SH		20-30	INF	1	0	0	0	1	26	I	1	0	0	23.1834	0	1	0	170	67	Non-HH	0	0	0	0		0	0	0	0	0	0	0	0	0	0	0	0	0	0	0	0	0	0	1	1	0	0
Shanghai	192	CHI-SH		20-30	INF	1	0	0	0	0	29	I	1	0	0	23.3747	0	1	0	185	80	Non-HH	0	0	0	0		0	0	0	0	0	0	0	0	0	0	0	0	0	0	0	0	0	0	0	0	0	0
Shanghai	489	CHI-SH		30-40	INF	1	0	0	0	1	32	II	0	1	0	23.4375	0	1	0	160	60	Non-HH	0	0	0	0		0	0	0	0	0	0	0	0	0	0	0	0	0	0	0	0	0	0	0	0	0	0
Shanghai	344	CHI-SH		30-40	INF	1	0	0	0	0	36	II	0	1	0	23.815	0	1	0	162	62.5	Non-HH	0	0	0	0		0	0	0	0	0	0	0	0	0	0	0	0	0	0	0	0	0	0	0	0	0	0
Shanghai	318	CHI-SH		30-40	INF	1	0	0	0	0	38	II	0	1	0	23.8367	0	1	0	175	73	Non-HH	0	0	0	0		0	0	0	0	0	0	0	0	0	0	0	0	0	0	0	0	0	0	2	1	1	0
Shanghai	347	CHI-SH		40-50	INF	1	0	0	0	0	49	II	0	1	0	23.8751	0	1	0	165	65	Non-HH	0	0	0	0		0	0	0	0	0	0	0	0	0	0	0	0	0	0	0	0	0	0	1	1	0	0
Shanghai	499	CHI-SH		30-40	INF	1	0	0	0	0	30	II	0	1	0	23.939	0	1	0	171	70	Non-HH	0	0	0	0		0	0	0	0	0	0	0	0	0	0	0	0	0	0	0	0	0	0	0	0	0	0
Shanghai	301	CHI-SH		30-40	INF	1	0	0	0	0	37	II	0	1	0	23.9869	0	1	0	178	76	Non-HH	0	0	0	0		0	0	0	0	0	0	0	0	0	0	0	0	0	0	0	0	0	0	0	0	0	0
Shanghai	190	CHI-SH		30-40	INF	1	0	0	0	0	34	II	0	1	0	24.2123	0	1	0	176	75	Non-HH	0	0	0	0		0	0	0	0	0	0	0	0	0	0	0	0	0	0	0	0	0	0	1	1	0	0
Shanghai	314	CHI-SH		30-40	INF	1	0	0	0	0	34	II	0	1	0	24.2215	0	1	0	170	70	Non-HH	0	0	0	0		0	0	0	0	0	0	0	0	0	0	0	0	0	0	0	0	0	0	0	0	0	0
Shanghai	329	CHI-SH		40-50	INF	1	0	0	0	0	40	II	0	1	0	24.2215	0	1	0	170	70	Non-HH	0	0	0	0		0	0	0	0	0	0	0	0	0	0	0	0	0	0	0	0	0	0	0	0	0	0
Shanghai	340	CHI-SH		50-60	INF	1	0	0	0	0	55	III	0	0	1	24.2215	0	1	0	170	70	Non-HH	0	0	0	0		0	0	0	0	0	0	0	0	0	0	0	0	0	0	0	0	0	0	1	1	0	0
Shanghai	177	CHI-SH		20-30	INF	1	0	0	0	0	24	I	1	0	0	24.3911	0	1	0	173	73	Non-HH	0	0	0	0		0	0	0	0	0	0	0	0	0	0	0	0	0	0	0	0	0	0	0	0	0	0
Shanghai	228	CHI-SH		30-40	INF	1	0	0	0	1	31	II	0	1	0	24.3911	0	1	0	173	73	Non-HH	0	0	0	0		0	0	0	0	0	0	0	0	0	0	0	0	0	0	0	0	0	0	0	0	0	0
Shanghai	555	CHI-SH		20-30	INF	1	0	0	0	0	24	I	1	0	0	24.6914	0	1	0	180	80	Non-HH	0	0	0	0		0	0	0	0	0	0	0	0	0	0	0	0	0	0	0	0	0	0	0	0	0	0
Shanghai	496	CHI-SH		40-50	INF	1	0	0	0	0	43	II	0	1	0	24.6914	0	1	0	180	80	Non-HH	0	0	0	0		0	0	0	0	0	0	0	0	0	0	0	0	0	0	0	0	0	0	0	0	0	0
Shanghai	435	CHI-SH		50-60	INF	1	0	0	0	0	52	III	0	0	1	24.9135	0	1	0	170	72	Non-HH	0	0	0	0		0	0	0	0	0	0	0	0	0	0	0	0	0	0	0	0	0	0	0	0	0	0
Shanghai	262	CHI-SH		20-30	INF	1	0	0	0	1	24	I	1	0	0	15.625	1	0	0	160	40	Non-HH	0	0	0	0		0	0	0	0	0	0	0	0	0	0	0	0	0	0	0	0	0	0	0	0	0	0
Shanghai	363	CHI-SH		20-30	INF	1	0	0	0	1	26	I	1	0	0	16.5289	1	0	0	165	45	Non-HH	0	0	0	0		0	0	0	0	0	0	0	0	0	0	0	0	0	0	0	0	0	0	0	0	0	0
Shanghai	354	CHI-SH		20-30	INF	1	0	0	0	1	28	I	1	0	0	16.6493	1	0	0	155	40	Non-HH	0	0	0	0		0	0	0	0	0	0	0	0	0	0	0	0	0	0	0	0	0	0	0	0	0	0
Shanghai	664	CHI-SH		30-40	INF	1	0	0	0	1	32	II	0	1	0	16.7657	1	0	0	162	44	Non-HH	0	0	0	0		0	0	0	0	0	0	0	0	0	0	0	0	0	0	0	0	0	0	0	0	0	0
Shanghai	311	CHI-SH		>60	INF	1	0	0	0	1	87	III	0	0	1	16.7657	1	0	0	162	44	Non-HH	0	0	0	0		0	0	0	0	0	0	0	0	0	0	0	0	0	0	0	0	0	0	0	0	0	0
Shanghai	1	CHI-SH		30-40	INF	1	0	0	0	1	32	II	0	1	0	16.8242	1	0	0	158	42	Non-HH	0	0	0	0		0	0	0	0	0	0	0	0	0	0	0	0	0	0	0	0	0	0	0	0	0	0
Shanghai	438	CHI-SH		20-30	INF	1	0	0	0	0	29	I	1	0	0	16.976	1	0	0	188	60	Non-HH	0	0	0	0		0	0	0	0	0	0	0	0	0	0	0	0	0	0	0	0	0	0	1	1	0	0
Shanghai	176	CHI-SH		20-30	INF	1	0	0	0	1	25	I	1	0	0	17.1029	1	0	0	164	46	Non-HH	0	0	0	0		0	0	0	0	0	0	0	0	0	0	0	0	0	0	0	0	0	0	0	0	0	0
Shanghai	202	CHI-SH		20-30	INF	1	0	0	0	1	24	I	1	0	0	17.301	1	0	0	170	50	Non-HH	0	0	0	0		0	0	0	0	0	0	0	0	0	0	0	0	0	0	0	0	0	0	0	0	0	0
Shanghai	178	CHI-SH		30-40	INF	1	0	0	0	1	30	II	0	1	0	17.3134	1	0	0	163	46	Non-HH	0	0	0	0		0	0	0	0	0	0	0	0	0	0	0	0	0	0	0	0	0	0	1	1	0	0
Shanghai	666	CHI-SH		30-40	INF	1	0	0	0	1	32	II	0	1	0	17.5781	1	0	0	160	45	Non-HH	0	0	0	0		0	0	0	0	0	0	0	0	0	0	0	0	0	0	0	0	0	0	1	1	0	0
Shanghai	75	CHI-SH		20-30	INF	1	0	0	0	1	24	I	1	0	0	17.7154	1	0	0	168	50	Non-HH	0	0	0	0		0	0	0	0	0	0	0	0	0	0	0	0	0	0	0	0	0	0	0	0	0	0
Shanghai	201	CHI-SH		20-30	INF	1	0	0	0	1	22	I	1	0	0	17.9282	1	0	0	167	50	Non-HH	0	0	0	0		0	0	0	0	0	0	0	0	0	0	0	0	0	0	0	0	0	0	0	0	0	0
Shanghai	197	CHI-SH		30-40	INF	1	0	0	0	1	31	II	0	1	0	17.9688	1	0	0	160	46	Non-HH	0	0	0	0		0	0	0	0	0	0	0	0	0	0	0	0	0	0	0	0	0	0	0	0	0	0
Shanghai	486	CHI-SH		20-30	INF	1	0	0	0	1	23	I	1	0	0	17.9931	1	0	0	170	52	Non-HH	0	0	0	0		0	0	0	0	0	0	0	0	0	0	0	0	0	0	0	0	0	0	0	0	0	0
Shanghai	232	CHI-SH		20-30	INF	1	0	0	0	1	24	I	1	0	0	17.9931	1	0	0	170	52	Non-HH	0	0	0	0		0	0	0	0	0	0	0	0	0	0	0	0	0	0	0	0	0	0	0	0	0	0
Shanghai	725	CHI-SH		30-40	INF	1	0	0	0	1	31	II	0	1	0	17.9982	1	0	0	165	49	Non-HH	0	0	0	0		0	0	0	0	0	0	0	0	0	0	0	0	0	0	0	0	0	0	0	0	0	0
Shanghai	638	CHI-SH		20-30	INF	1	0	0	0	1	20	I	1	0	0	18.0662	1	0	0	163	48	Non-HH	0	0	0	0		0	0	0	0	0	0	0	0	0	0	0	0	0	0	0	0	0	0	0	0	0	0
Shanghai	189	CHI-SH		20-30	INF	1	0	0	0	1	25	I	1	0	0	18.1449	1	0	0	166	50	Non-HH	0	0	0	0		0	0	0	0	0	0	0	0	0	0	0	0	0	0	0	0	0	0	0	0	0	0
Shanghai	404	CHI-SH		30-40	INF	1	0	0	0	1	30	II	0	1	0	18.1449	1	0	0	166	50	Non-HH	0	0	0	0		0	0	0	0	0	0	0	0	0	0	0	0	0	0	0	0	0	0	0	0	0	0
Shanghai	3	CHI-SH		30-40	INF	1	0	0	0	0	36	II	0	1	0	18.2066	1	0	0	169	52	Non-HH	0	0	0	0		0	0	0	0	0	0	0	0	0	0	0	0	0	0	0	0	0	0	0	0	0	0
Shanghai	515	CHI-SH		20-30	INF	1	0	0	0	1	28	I	1	0	0	18.2899	1	0	0	162	48	Non-HH	0	0	0	0		0	0	0	0	0	0	0	0	0	0	0	0	0	0	0	0	0	0	0	0	0	0
Shanghai	288	CHI-SH		30-40	INF	1	0	0	0	1	34	II	0	1	0	18.3594	1	0	0	160	47	Non-HH	0	0	0	0		0	0	0	0	0	0	0	0	0	0	0	0	0	0	0	0	0	0	0	0	0	0
Shanghai	405	CHI-SH			INF	1	0	0	0	1						18.3655	1	0	0	165	50	Non-HH	0	0	0	0		0	0	0	0	0	0	0	0	0	0	0	0	0	0	0	0	0	0	0	0	0	0
Shanghai	359	CHI-SH		20-30	INF	1	0	0	0	1	21	I	1	0	0	18.4425	1	0	0	163	49	Non-HH	0	0	0	0		0	0	0	0	0	0	0	0	0	0	0	0	0	0	0	0	0	0	0	0	0	0
Shanghai	724	CHI-SH		40-50	INF	1	0	0	0	1	46	II	0	1	0	24.974	0	0	1	155	60	Non-HH	0	0	0	0		0	0	0	0	0	0	0	0	0	0	0	0	0	0	0	0	0	0	1	1	0	0
Shanghai	362	CHI-SH		30-40	INF	1	0	0	0	0	35	II	0	1	0	26.1224	0	0	1	175	80	Non-HH	0	0	0	0		0	0	0	0	0	0	0	0	0	0	0	0	0	0	0	0	0	0	0	0	0	0
Shanghai	507	CHI-SH		30-40	INF	1	0	0	0	0	30	II	0	1	0	26.5731	0	0	1	168	75	Non-HH	0	0	0	0		0	0	0	0	0	0	0	0	0	0	0	0	0	0	0	0	0	0	0	0	0	0
Shanghai	126	CHI-SH		30-40	INF	1	0	0	0	0	32	II	0	1	0	26.7755	0	0	1	175	82	Non-HH	0	0	0	0		0	0	0	0	0	0	0	0	0	0	0	0	0	0	0	0	0	0	2	1	1	0
Shanghai	337	CHI-SH		20-30	INF	1	0	0	0	0	28	I	1	0	0	27.0416	0	0	1	172	80	Non-HH	0	0	0	0		0	0	0	0	0	0	0	0	0	0	0	0	0	0	0	0	0	0	0	0	0	0
Shanghai	72	CHI-SH		30-40	INF	1	0	0	0	0	30	II	0	1	0	27.7551	0	0	1	175	85	Non-HH	0	0	0	0		0	0	0	0	0	0	0	0	0	0	0	0	0	0	0	0	0	0	0	0	0	0
Shanghai	206	CHI-SH		40-50	INF	1	0	0	0	0	49	II	0	1	0	27.8867	0	0	1	172	82.5	Non-HH	0	0	0	0		0	0	0	0	0	0	0	0	0	0	0	0	0	0	0	0	0	0	0	0	0	0
Shanghai	229	CHI-SH		20-30	INF	1	0	0	0	1	28	I	1	0	0	30.0433	0	0	1	158	75	Non-HH	0	0	0	0		0	0	0	0	0	0	0	0	0	0	0	0	0	0	0	0	0	0	0	0	0	0
Shanghai	181	CHI-SH		20-30	INF	1	0	0	0	0	23	I	1	0	0	35.3798	0	0	1	155	85	Non-HH	0	0	0	0		0	0	0	0	0	0	0	0	0	0	0	0	0	0	0	0	0	0	0	0	0	0
Shanghai	458	CHI-SH		50-60	INF	1	0	0	0	1	50	II	0	1	0	60.6061	0	0	1	165	165	Non-HH	0	0	0	0		0	0	0	0	0	0	0	0	0	0	0	0	0	0	0	0	0	0	0	0	0	0
Shanghai	327	CHI-SH		30-40	INF	1	0	0	0	1	35	II	0	1	0	60.9375	0	0	1	160	156	Non-HH	0	0	0	0		0	0	0	0	0	0	0	0	0	0	0	0	0	0	0	0	0	0	1	1	0	0
Shanghai	389	CHI-SH		40-50	INF	1	0	0	0	0	45	II	0	1	0	19.1327	0	1	0	168	54	Non-HH	0	0	0	0		0	0	0	0	0	0	0	0	0	0	0	0	0	0	0	0	0	0	0	0	0	0
Shanghai	390	CHI-SH		>60	INF	1	0	0	0	0	67	III	0	0	1	19.257	0	1	0	169	55	Non-HH	0	0	0	0		0	0	0	0	0	0	0	0	0	0	0	0	0	0	0	0	0	0	0	0	0	0
Shanghai	271	CHI-SH		40-50	INF	1	0	0	0	0	42	II	0	1	0	19.3772	0	1	0	170	56	Non-HH	0	0	0	0		0	0	0	0	0	0	0	0	0	0	0	0	0	0	0	0	0	0	3	1	1	1
Shanghai	302	CHI-SH		30-40	INF	1	0	0	0	0	38	II	0	1	0	19.8407	0	1	0	181	65	Non-HH	0	0	0	0		0	0	0	0	0	0	0	0	0	0	0	0	0	0	0	0	0	0	0	0	0	0
Shanghai	467	CHI-SH		20-30	INF	1	0	0	0	0	27	I	1	0	0	20.2449	0	1	0	175	62	Non-HH	0	0	0	0		0	0	0	0	0	0	0	0	0	0	0	0	0	0	0	0	0	0	1	1	0	0
Shanghai	307	CHI-SH		40-50	INF	1	0	0	0	1	47	II	0	1	0	22.8624	0	1	0	162	60	Non-HH	0	0	0	0		0	0	0	0	0	0	0	0	0	0	0	0	0	0	0	0	0	0	0	0	0	0
Shanghai	123	CHI-SH		20-30	INF	1	0	0	0	1	27	I	1	0	0	17.1875	1	0	0	160	44	Non-HH	0	0	0	0		0	0	0	0	0	0	0	0	0	0	0	0	0	0	0	0	0	0	0	0	0	0
Shanghai	375	CHI-SH		20-30	INF	1	0	0	0	1	25	I	1	0	0	17.5781	1	0	0	160	45	Non-HH	0	0	0	0		0	0	0	0	0	0	0	0	0	0	0	0	0	0	0	0	0	0	0	0	0	0
Shanghai	285	CHI-SH		30-40	INF	1	0	0	0	0	35	II	0	1	0	26.1224	0	0	1	175	80	Non-HH	0	0	0	0		0	0	0	0	0	0	0	0	0	0	0	0	0	0	0	0	0	0	1	1	0	0
Shanghai	413	CHI-SH		30-40	INF	1	0	0	0	1	34	II	0	1	0	27.8852	0	0	1	164	75	Non-HH	0	0	0	0		0	0	0	0	0	0	0	0	0	0	0	0	0	0	0	0	0	0	0	0	0	0
Shanghai	727	CHI-SH		30-40	MISC	1	0	0	0	1	31	II	0	1	0	18.4911	0	1	0	156	45	Non-HH	0	0	0	0		0	0	0	0	0	0	0	0	0	0	0	0	0	0	0	0	0	0	0	0	0	0
Shanghai	672	CHI-SH		>60	MISC	1	0	0	0	1	60	III	0	0	1	18.4911	0	1	0	156	45	Non-HH	0	0	0	0		0	0	0	0	0	0	0	0	0	0	0	0	0	0	0	0	0	0	0	0	0	0
Shanghai	887	CHI-SH		30-40	MISC	1	0	0	0	1	30	II	0	1	0	18.7305	0	1	0	155	45	Non-HH	0	0	0	0		0	0	0	0	0	0	0	0	0	0	0	0	0	0	0	0	0	0	0	0	0	0
Shanghai	464	CHI-SH		20-30	MISC	1	0	0	0	1	27	I	1	0	0	18.8189	0	1	0	163	50	Non-HH	0	0	0	0		0	0	0	0	0	0	0	0	0	0	0	0	0	0	0	0	0	0	0	0	0	0
Shanghai	980	CHI-SH		30-40	MISC	1	0	0	0	1	37	II	0	1	0	18.8189	0	1	0	163	50	Non-HH	0	0	0	0		0	0	0	0	0	0	0	0	0	0	0	0	0	0	0	0	0	0	0	0	0	0
Shanghai	80	CHI-SH		30-40	MISC	1	0	0	0	1	39	II	0	1	0	19.052	0	1	0	162	50	Non-HH	0	0	0	0		0	0	0	0	0	0	0	0	0	0	0	0	0	0	0	0	0	0	0	0	0	0
Shanghai	617	CHI-SH		20-30	MISC	1	0	0	0	1	24	I	1	0	0	19.2894	0	1	0	161	50	Non-HH	0	0	0	0		0	0	0	0	0	0	0	0	0	0	0	0	0	0	0	0	0	0	0	0	0	0
Shanghai	992	CHI-SH		30-40	MISC	1	0	0	0	1	31	II	0	1	0	19.2894	0	1	0	161	50	Non-HH	0	0	0	0		0	0	0	0	0	0	0	0	0	0	0	0	0	0	0	0	0	0	0	0	0	0
Shanghai	495	CHI-SH		20-30	MISC	1	0	0	0	0	22	I	1	0	0	19.3698	0	1	0	176	60	Non-HH	0	0	0	0		0	0	0	0	0	0	0	0	0	0	0	0	0	0	0	0	0	0	0	0	0	0
Shanghai	1010	CHI-SH		>60	MISC	1	0	0	0	0	77	III	0	0	1	19.5312	0	1	0	160	50	Non-HH	0	0	0	0		0	0	0	0	0	0	0	0	0	0	0	0	0	0	0	0	0	0	0	0	0	0
Shanghai	256	CHI-SH		30-40	MISC	1	0	0	0	1	37	II	0	1	0	19.5556	0	1	0	150	44	Non-HH	0	0	0	0		0	0	0	0	0	0	0	0	0	0	0	0	0	0	0	0	0	0	0	0	0	0
Shanghai	510	CHI-SH		30-40	MISC	1	0	0	0	1	33	II	0	1	0	19.5717	0	1	0	163	52	Non-HH	0	0	0	0		0	0	0	0	0	0	0	0	0	0	0	0	0	0	0	0	0	0	0	0	0	0
Shanghai	277	CHI-SH		50-60	MISC	1	0	0	0	1	52	III	0	0	1	19.6506	0	1	0	153	46	Non-HH	0	0	0	0		0	0	0	0	0	0	0	0	0	0	0	0	0	0	0	0	0	0	0	0	0	0
Shanghai	647	CHI-SH		20-30	MISC	1	0	0	0	1	24	I	1	0	0	19.7239	0	1	0	156	48	Non-HH	0	0	0	0		0	0	0	0	0	0	0	0	0	0	0	0	0	0	0	0	0	0	0	0	0	0
Shanghai	757	CHI-SH		20-30	MISC	1	0	0	0	1	29	I	1	0	0	19.8141	0	1	0	162	52	Non-HH	0	0	0	0		0	0	0	0	0	0	0	0	0	0	0	0	0	0	0	0	0	0	0	0	0	0
Shanghai	227	CHI-SH		30-40	MISC	1	0	0	0	1	35	II	0	1	0	19.8141	0	1	0	162	52	Non-HH	0	0	0	0		0	0	0	0	0	0	0	0	0	0	0	0	0	0	0	0	0	0	1	1	0	0
Shanghai	336	CHI-SH		20-30	MISC	1	0	0	0	0	23	I	1	0	0	19.8413	0	1	0	168	56	Non-HH	0	0	0	0		0	0	0	0	0	0	0	0	0	0	0	0	0	0	0	0	0	0	2	1	1	0
Shanghai	983	CHI-SH		40-50	MISC	1	0	0	0	1	43	II	0	1	0	19.9219	0	1	0	160	51	Non-HH	0	0	0	0		0	0	0	0	0	0	0	0	0	0	0	0	0	0	0	0	0	0	0	0	0	0
Shanghai	712	CHI-SH		20-30	MISC	1	0	0	0	1	26	I	1	0	0	20	0	1	0	150	45	Non-HH	0	0	0	0		0	0	0	0	0	0	0	0	0	0	0	0	0	0	0	0	0	0	0	0	0	0
Shanghai	342	CHI-SH		20-30	MISC	1	0	0	0	1	23	I	1	0	0	20.0288	0	1	0	158	50	Non-HH	0	0	0	0		0	0	0	0	0	0	0	0	0	0	0	0	0	0	0	0	0	0	0	0	0	0
Shanghai	943	CHI-SH		30-40	MISC	1	0	0	0	1	34	II	0	1	0	20.0288	0	1	0	158	50	Non-HH	0	0	0	0		0	0	0	0	0	0	0	0	0	0	0	0	0	0	0	0	0	0	0	0	0	0
Shanghai	309	CHI-SH		50-60	MISC	1	0	0	0	1	56	III	0	0	1	20.0288	0	1	0	158	50	Non-HH	0	0	0	0		0	0	0	0	0	0	0	0	0	0	0	0	0	0	0	0	0	0	0	0	0	0
Shanghai	76	CHI-SH		50-60	MISC	1	0	0	0	1	59	III	0	0	1	20.0288	0	1	0	158	50	Non-HH	0	0	0	0		0	0	0	0	0	0	0	0	0	0	0	0	0	0	0	0	0	0	0	0	0	0
Shanghai	941	CHI-SH		30-40	MISC	1	0	0	0	1	34	II	0	1	0	20.061	0	1	0	161	52	Non-HH	0	0	0	0		0	0	0	0	0	0	0	0	0	0	0	0	0	0	0	0	0	0	0	0	0	0
Shanghai	11	CHI-SH		30-40	MISC	1	0	0	0	1	31	II	0	1	0	20.1951	0	1	0	162	53	Non-HH	0	0	0	0		0	0	0	0	0	0	0	0	0	0	0	0	0	0	0	0	0	0	0	0	0	0
Shanghai	720	CHI-SH		30-40	MISC	1	0	0	0	1	32	II	0	1	0	20.2812	0	1	0	172	60	Non-HH	0	0	0	0		0	0	0	0	0	0	0	0	0	0	0	0	0	0	0	0	0	0	1	1	0	0
Shanghai	879	CHI-SH		50-60	MISC	1	0	0	0	1	58	III	0	0	1	20.4467	0	1	0	161	53	Non-HH	0	0	0	0		0	0	0	0	0	0	0	0	0	0	0	0	0	0	0	0	0	0	0	0	0	0
Shanghai	417	CHI-SH		30-40	MISC	1	0	0	0	1	30	II	0	1	0	20.5078	0	1	0	160	52.5	Non-HH	0	0	0	0		0	0	0	0	0	0	0	0	0	0	0	0	0	0	0	0	0	0	0	0	0	0
Shanghai	795	CHI-SH		20-30	MISC	1	0	0	0	1	27	I	1	0	0	20.5457	0	1	0	156	50	Non-HH	0	0	0	0		0	0	0	0	0	0	0	0	0	0	0	0	0	0	0	0	0	0	0	0	0	0
Shanghai	219	CHI-SH		50-60	MISC	1	0	0	0	1	55	III	0	0	1	20.8117	0	1	0	155	50	Non-HH	0	0	0	0		0	0	0	0	0	0	0	0	0	0	0	0	0	0	0	0	0	0	0	0	0	0
Shanghai	723	CHI-SH		50-60	MISC	1	0	0	0	1	54	III	0	0	1	20.83	0	1	0	158	52	Non-HH	0	0	0	0		0	0	0	0	0	0	0	0	0	0	0	0	0	0	0	0	0	0	0	0	0	0
Shanghai	817	CHI-SH		30-40	MISC	1	0	0	0	1	30	II	0	1	0	20.8325	0	1	0	161	54	Non-HH	0	0	0	0		0	0	0	0	0	0	0	0	0	0	0	0	0	0	0	0	0	0	0	0	0	0
Shanghai	113	CHI-SH		20-30	MISC	1	0	0	0	0	29	I	1	0	0	20.8333	0	1	0	180	67.5	Non-HH	0	0	0	0		0	0	0	0	0	0	0	0	0	0	0	0	0	0	0	0	0	0	0	0	0	0
Shanghai	306	CHI-SH		40-50	MISC	1	0	0	0	0	46	II	0	1	0	20.9107	0	1	0	179	67	Non-HH	0	0	0	0		0	0	0	0	0	0	0	0	0	0	0	0	0	0	0	0	0	0	0	0	0	0
Shanghai	84	CHI-SH		20-30	MISC	1	0	0	0	0	27	I	1	0	0	21.0498	0	1	0	173	63	Non-HH	0	0	0	0		0	0	0	0	0	0	0	0	0	0	0	0	0	0	0	0	0	0	0	0	0	0
Shanghai	739	CHI-SH		30-40	MISC	1	0	0	0	1	37	II	0	1	0	21.0938	0	1	0	160	54	Non-HH	0	0	0	0		0	0	0	0	0	0	0	0	0	0	0	0	0	0	0	0	0	0	0	0	0	0
Shanghai	183	CHI-SH		>60	MISC	1	0	0	0	1	69	III	0	0	1	21.0938	0	1	0	160	54	Non-HH	0	0	0	0		0	0	0	0	0	0	0	0	0	0	0	0	0	0	0	0	0	0	0	0	0	0
Shanghai	220	CHI-SH		40-50	MISC	1	0	0	0	1	49	II	0	1	0	21.0962	0	1	0	157	52	Non-HH	0	0	0	0		0	0	0	0	0	0	0	0	0	0	0	0	0	0	0	0	0	0	0	0	0	0
Shanghai	392	CHI-SH		>60	MISC	1	0	0	0	1	66	III	0	0	1	21.3333	0	1	0	150	48	Non-HH	0	0	0	0		0	0	0	0	0	0	0	0	0	0	0	0	0	0	0	0	0	0	0	0	0	0
Shanghai	599	CHI-SH		20-30	MISC	1	0	0	0	0	27	I	1	0	0	21.4692	0	1	0	174	65	Non-HH	0	0	0	0		0	0	0	0	0	0	0	0	0	0	0	0	0	0	0	0	0	0	0	0	0	0
Shanghai	558	CHI-SH		30-40	MISC	1	0	0	0	0	31	II	0	1	0	21.4692	0	1	0	174	65	Non-HH	0	0	0	0		0	0	0	0	0	0	0	0	0	0	0	0	0	0	0	0	0	0	0	0	0	0
Shanghai	528	CHI-SH		50-60	MISC	1	0	0	0	1	57	III	0	0	1	21.4844	0	1	0	160	55	Non-HH	0	0	0	0		0	0	0	0	0	0	0	0	0	0	0	0	0	0	0	0	0	0	0	0	0	0
Shanghai	216	CHI-SH		>60	MISC	1	0	0	0	1	60	III	0	0	1	21.5645	0	1	0	164	58	Non-HH	0	0	0	0		0	0	0	0	0	0	0	0	0	0	0	0	0	0	0	0	0	0	0	0	0	0
Shanghai	385	CHI-SH		20-30	MISC	1	0	0	0	0	25	I	1	0	0	21.6049	0	1	0	180	70	Non-HH	0	0	0	0		0	0	0	0	0	0	0	0	0	0	0	0	0	0	0	0	0	0	0	0	0	0
Shanghai	818	CHI-SH		>60	MISC	1	0	0	0	0	63	III	0	0	1	21.7982	0	1	0	183	73	Non-HH	0	0	0	0		0	0	0	0	0	0	0	0	0	0	0	0	0	0	0	0	0	0	0	0	0	0
Shanghai	276	CHI-SH		>60	MISC	1	0	0	0	0	62	III	0	0	1	21.7993	0	1	0	170	63	Non-HH	0	0	0	0		0	0	0	0	0	0	0	0	0	0	0	0	0	0	0	0	0	0	0	0	0	0
Shanghai	466	CHI-SH		50-60	MISC	1	0	0	0	1	52	III	0	0	1	22.0317	0	1	0	158	55	Non-HH	0	0	0	0		0	0	0	0	0	0	0	0	0	0	0	0	0	0	0	0	0	0	0	0	0	0
Shanghai	211	CHI-SH		50-60	MISC	1	0	0	0	1	55	III	0	0	1	22.0317	0	1	0	158	55	Non-HH	0	0	0	0		0	0	0	0	0	0	0	0	0	0	0	0	0	0	0	0	0	0	0	0	0	0
Shanghai	350	CHI-SH		30-40	MISC	1	0	0	0	1	37	II	0	1	0	22.0386	0	1	0	165	60	Non-HH	0	0	0	0		0	0	0	0	0	0	0	0	0	0	0	0	0	0	0	0	0	0	1	1	0	0
Shanghai	858	CHI-SH		20-30	MISC	1	0	0	0	1	27	I	1	0	0	22.1003	0	1	0	162	58	Non-HH	0	0	0	0		0	0	0	0	0	0	0	0	0	0	0	0	0	0	0	0	0	0	0	0	0	0
Shanghai	806	CHI-SH		20-30	MISC	1	0	0	0	1	21	I	1	0	0	22.3214	0	1	0	168	63	Non-HH	0	0	0	0		0	0	0	0	0	0	0	0	0	0	0	0	0	0	0	0	0	0	0	0	0	0
Shanghai	977	CHI-SH		30-40	MISC	1	0	0	0	1	33	II	0	1	0	22.4323	0	1	0	158	56	Non-HH	0	0	0	0		0	0	0	0	0	0	0	0	0	0	0	0	0	0	0	0	0	0	0	0	0	0
Shanghai	722	CHI-SH		30-40	MISC	1	0	0	0	1	38	II	0	1	0	22.4766	0	1	0	155	54	Non-HH	0	0	0	0		0	0	0	0	0	0	0	0	0	0	0	0	0	0	0	0	0	0	1	1	0	0
Shanghai	535	CHI-SH		20-30	MISC	1	0	0	0	0	29	I	1	0	0	22.4913	0	1	0	170	65	Non-HH	0	0	0	0		0	0	0	0	0	0	0	0	0	0	0	0	0	0	0	0	0	0	0	0	0	0
Shanghai	473	CHI-SH		30-40	MISC	1	0	0	0	0	36	II	0	1	0	22.4913	0	1	0	170	65	Non-HH	0	0	0	0		0	0	0	0	0	0	0	0	0	0	0	0	0	0	0	0	0	0	0	0	0	0
Shanghai	212	CHI-SH		50-60	MISC	1	0	0	0	0	50	II	0	1	0	22.4913	0	1	0	170	65	Non-HH	0	0	0	0		0	0	0	0	0	0	0	0	0	0	0	0	0	0	0	0	0	0	0	0	0	0
Shanghai	494	CHI-SH		30-40	MISC	1	0	0	0	1	34	II	0	1	0	22.6003	0	1	0	156	55	Non-HH	0	0	0	0		0	0	0	0	0	0	0	0	0	0	0	0	0	0	0	0	0	0	0	0	0	0
Shanghai	986	CHI-SH		40-50	MISC	1	0	0	0	1	41	II	0	1	0	22.6562	0	1	0	160	58	Non-HH	0	0	0	0		0	0	0	0	0	0	0	0	0	0	0	0	0	0	0	0	0	0	0	0	0	0
Shanghai	880	CHI-SH		30-40	MISC	1	0	0	0	0	32	II	0	1	0	22.7904	0	1	0	185	78	Non-HH	0	0	0	0		0	0	0	0	0	0	0	0	0	0	0	0	0	0	0	0	0	0	0	0	0	0
Shanghai	504	CHI-SH		50-60	MISC	1	0	0	0	1	58	III	0	0	1	22.8624	0	1	0	162	60	Non-HH	0	0	0	0		0	0	0	0	0	0	0	0	0	0	0	0	0	0	0	0	0	0	0	0	0	0
Shanghai	673	CHI-SH		50-60	MISC	1	0	0	0	0	53	III	0	0	1	23.1206	0	1	0	174	70	Non-HH	0	0	0	0		0	0	0	0	0	0	0	0	0	0	0	0	0	0	0	0	0	0	0	0	0	0
Shanghai	7	CHI-SH		30-40	MISC	1	0	0	0	1	32	II	0	1	0	23.1206	0	1	0	174	70	Non-HH	0	0	0	0		0	0	0	0	0	0	0	0	0	0	0	0	0	0	0	0	0	0	0	0	0	0
Shanghai	66	CHI-SH		50-60	MISC	1	0	0	0	0	56	III	0	0	1	23.1544	0	1	0	172	68.5	Non-HH	0	0	0	0		0	0	0	0	0	0	0	0	0	0	0	0	0	0	0	0	0	0	0	0	0	0
Shanghai	331	CHI-SH		30-40	MISC	1	0	0	0	1	35	II	0	1	0	23.255	0	1	0	171	68	Non-HH	0	0	0	0		0	0	0	0	0	0	0	0	0	0	0	0	0	0	0	0	0	0	0	0	0	0
Shanghai	477	CHI-SH		>60	MISC	1	0	0	0	0	71	III	0	0	1	23.3887	0	1	0	173	70	Non-HH	0	0	0	0		0	0	0	0	0	0	0	0	0	0	0	0	0	0	0	0	0	0	0	0	0	0
Shanghai	146	CHI-SH		30-40	MISC	1	0	0	0	1	37	II	0	1	0	23.4375	0	1	0	160	60	Non-HH	0	0	0	0		0	0	0	0	0	0	0	0	0	0	0	0	0	0	0	0	0	0	0	0	0	0
Shanghai	195	CHI-SH		50-60	MISC	1	0	0	0	1	50	II	0	1	0	23.4375	0	1	0	160	60	Non-HH	0	0	0	0		0	0	0	0	0	0	0	0	0	0	0	0	0	0	0	0	0	0	0	0	0	0
Shanghai	583	CHI-SH		20-30	MISC	1	0	0	0	0	27	I	1	0	0	23.5294	0	1	0	170	68	Non-HH	0	0	0	0		0	0	0	0	0	0	0	0	0	0	0	0	0	0	0	0	0	0	0	0	0	0
Shanghai	512	CHI-SH		>60	MISC	1	0	0	0	0	60	III	0	0	1	23.6614	0	1	0	172	70	Non-HH	0	0	0	0		0	0	0	0	0	0	0	0	0	0	0	0	0	0	0	0	0	0	0	0	0	0
Shanghai	828	CHI-SH		20-30	MISC	1	0	0	0	0	27	I	1	0	0	23.9395	0	1	0	177	75	Non-HH	0	0	0	0		0	0	0	0	0	0	0	0	0	0	0	0	0	0	0	0	0	0	0	0	0	0
Shanghai	737	CHI-SH		20-30	MISC	1	0	0	0	0	29	I	1	0	0	24.1633	0	1	0	175	74	Non-HH	0	0	0	0		0	0	0	0	0	0	0	0	0	0	0	0	0	0	0	0	0	0	0	0	0	0
Shanghai	680	CHI-SH		<20	MISC	1	0	0	0	1	18	I	1	0	0	24.3375	0	1	0	172	72	Non-HH	0	0	0	0		0	0	0	0	0	0	0	0	0	0	0	0	0	0	0	0	0	0	0	0	0	0
Shanghai	940	CHI-SH		50-60	MISC	1	0	0	0	1	59	III	0	0	1	24.3418	0	1	0	157	60	Non-HH	0	0	0	0		0	0	0	0	0	0	0	0	0	0	0	0	0	0	0	0	0	0	0	0	0	0
Shanghai	284	CHI-SH		40-50	MISC	1	0	0	0	0	40	II	0	1	0	24.4418	0	1	0	174	74	Non-HH	0	0	0	0		0	0	0	0	0	0	0	0	0	0	0	0	0	0	0	0	0	0	0	0	0	0
Shanghai	67	CHI-SH		30-40	MISC	1	0	0	0	1	38	II	0	1	0	24.6097	0	1	0	165	67	Non-HH	0	0	0	0		0	0	0	0	0	0	0	0	0	0	0	0	0	0	0	0	0	0	0	0	0	0
Shanghai	569	CHI-SH		50-60	MISC	1	0	0	0	0	59	III	0	0	1	24.6755	0	1	0	172	73	Non-HH	0	0	0	0		0	0	0	0	0	0	0	0	0	0	0	0	0	0	0	0	0	0	0	0	0	0
Shanghai	972	CHI-SH		20-30	MISC	1	0	0	0	0	24	I	1	0	0	24.6914	0	1	0	180	80	Non-HH	0	0	0	0		0	0	0	0	0	0	0	0	0	0	0	0	0	0	0	0	0	0	0	0	0	0
Shanghai	386	CHI-SH		20-30	MISC	1	0	0	0	1	20	I	1	0	0	15.9439	1	0	0	168	45	Non-HH	0	0	0	0		0	0	0	0	0	0	0	0	0	0	0	0	0	0	0	0	0	0	0	0	0	0
Shanghai	532	CHI-SH		20-30	MISC	1	0	0	0	1	23	I	1	0	0	15.9439	1	0	0	168	45	Non-HH	0	0	0	0		0	0	0	0	0	0	0	0	0	0	0	0	0	0	0	0	0	0	0	0	0	0
Shanghai	604	CHI-SH		30-40	MISC	1	0	0	0	1	31	II	0	1	0	16.0037	1	0	0	162	42	Non-HH	0	0	0	0		0	0	0	0	0	0	0	0	0	0	0	0	0	0	0	0	0	0	0	0	0	0
Shanghai	107	CHI-SH		20-30	MISC	1	0	0	0	0	28	I	1	0	0	16.2037	1	0	0	180	52.5	Non-HH	0	0	0	0		0	0	0	0	0	0	0	0	0	0	0	0	0	0	0	0	0	0	0	0	0	0
Shanghai	747	CHI-SH		20-30	MISC	1	0	0	0	1	28	I	1	0	0	16.3304	1	0	0	166	45	Non-HH	0	0	0	0		0	0	0	0	0	0	0	0	0	0	0	0	0	0	0	0	0	0	0	0	0	0
Shanghai	691	CHI-SH		20-30	MISC	1	0	0	0	1	22	I	1	0	0	16.4237	1	0	0	158	41	Non-HH	0	0	0	0		0	0	0	0	0	0	0	0	0	0	0	0	0	0	0	0	0	0	0	0	0	0
Shanghai	798	CHI-SH		20-30	MISC	1	0	0	0	1	24	I	1	0	0	16.9796	1	0	0	175	52	Non-HH	0	0	0	0		0	0	0	0	0	0	0	0	0	0	0	0	0	0	0	0	0	0	0	0	0	0
Shanghai	742	CHI-SH		30-40	MISC	1	0	0	0	1	37	II	0	1	0	17.5781	1	0	0	160	45	Non-HH	0	0	0	0		0	0	0	0	0	0	0	0	0	0	0	0	0	0	0	0	0	0	0	0	0	0
Shanghai	878	CHI-SH		20-30	MISC	1	0	0	0	1	24	I	1	0	0	17.6309	1	0	0	165	48	Non-HH	0	0	0	0		0	0	0	0	0	0	0	0	0	0	0	0	0	0	0	0	0	0	0	0	0	0
Shanghai	872	CHI-SH		50-60	MISC	1	0	0	0	1	53	III	0	0	1	18.026	1	0	0	158	45	Non-HH	0	0	0	0		0	0	0	0	0	0	0	0	0	0	0	0	0	0	0	0	0	0	0	0	0	0
Shanghai	782	CHI-SH		30-40	MISC	1	0	0	0	1	30	II	0	1	0	18.2899	1	0	0	162	48	Non-HH	0	0	0	0		0	0	0	0	0	0	0	0	0	0	0	0	0	0	0	0	0	0	0	0	0	0
Shanghai	407	CHI-SH		30-40	MISC	1	0	0	0	1	35	II	0	1	0	18.2899	1	0	0	162	48	Non-HH	0	0	0	0		0	0	0	0	0	0	0	0	0	0	0	0	0	0	0	0	0	0	0	0	0	0
Shanghai	475	CHI-SH		20-30	MISC	1	0	0	0	1	22	I	1	0	0	18.3594	1	0	0	160	47	Non-HH	0	0	0	0		0	0	0	0	0	0	0	0	0	0	0	0	0	0	0	0	0	0	0	0	0	0
Shanghai	935	CHI-SH		20-30	MISC	1	0	0	0	1	20	I	1	0	0	18.3655	1	0	0	165	50	Non-HH	0	0	0	0		0	0	0	0	0	0	0	0	0	0	0	0	0	0	0	0	0	0	0	0	0	0
Shanghai	12	CHI-SH		20-30	MISC	1	0	0	0	1	27	I	1	0	0	18.424	1	0	0	168	52	Non-HH	0	0	0	0		0	0	0	0	0	0	0	0	0	0	0	0	0	0	0	0	0	0	0	0	0	0
Shanghai	969	CHI-SH		20-30	MISC	1	0	0	0	1	22	I	1	0	0	18.4265	1	0	0	158	46	Non-HH	0	0	0	0		0	0	0	0	0	0	0	0	0	0	0	0	0	0	0	0	0	0	0	0	0	0
Shanghai	208	CHI-SH		50-60	MISC	1	0	0	0	1	57	III	0	0	1	24.974	0	0	1	155	60	Non-HH	0	0	0	0		0	0	0	0	0	0	0	0	0	0	0	0	0	0	0	0	0	0	0	0	0	0
Shanghai	1000	CHI-SH		30-40	MISC	1	0	0	0	1	34	II	0	1	0	25.763	0	0	1	174	78	Non-HH	0	0	0	0		0	0	0	0	0	0	0	0	0	0	0	0	0	0	0	0	0	0	1	1	0	0
Shanghai	931	CHI-SH		30-40	MISC	1	0	0	0	0	30	II	0	1	0	25.9516	0	0	1	170	75	Non-HH	0	0	0	0		0	0	0	0	0	0	0	0	0	0	0	0	0	0	0	0	0	0	0	0	0	0
Shanghai	928	CHI-SH		30-40	MISC	1	0	0	0	1	33	II	0	1	0	25.9516	0	0	1	170	75	Non-HH	0	0	0	0		0	0	0	0	0	0	0	0	0	0	0	0	0	0	0	0	0	0	0	0	0	0
Shanghai	764	CHI-SH		30-40	MISC	1	0	0	0	1	34	II	0	1	0	26.0375	0	0	1	158	65	Non-HH	0	0	0	0		0	0	0	0	0	0	0	0	0	0	0	0	0	0	0	0	0	0	0	0	0	0
Shanghai	581	CHI-SH		20-30	MISC	1	0	0	0	0	25	I	1	0	0	26.1224	0	0	1	175	80	Non-HH	0	0	0	0		0	0	0	0	0	0	0	0	0	0	0	0	0	0	0	0	0	0	0	0	0	0
Shanghai	982	CHI-SH		30-40	MISC	1	0	0	0	0	36	II	0	1	0	26.4236	0	0	1	174	80	Non-HH	0	0	0	0		0	0	0	0	0	0	0	0	0	0	0	0	0	0	0	0	0	0	0	0	0	0
Shanghai	175	CHI-SH		>60	MISC	1	0	0	0	0	63	III	0	0	1	26.6097	0	0	1	169	76	Non-HH	0	0	0	0		0	0	0	0	0	0	0	0	0	0	0	0	0	0	0	0	0	0	0	0	0	0
Shanghai	69	CHI-SH		>60	MISC	1	0	0	0	0	70	III	0	0	1	26.6728	0	0	1	162	70	Non-HH	0	0	0	0		0	0	0	0	0	0	0	0	0	0	0	0	0	0	0	0	0	0	0	0	0	0
Shanghai	308	CHI-SH		50-60	MISC	1	0	0	0	0	59	III	0	0	1	26.9896	0	0	1	170	78	Non-HH	0	0	0	0		0	0	0	0	0	0	0	0	0	0	0	0	0	0	0	0	0	0	0	0	0	0
Shanghai	730	CHI-SH		30-40	MISC	1	0	0	0	0	37	II	0	1	0	27.102	0	0	1	175	83	Non-HH	0	0	0	0		0	0	0	0	0	0	0	0	0	0	0	0	0	0	0	0	0	0	0	0	0	0
Shanghai	610	CHI-SH		>60	MISC	1	0	0	0	0	63	III	0	0	1	28.3447	0	0	1	168	80	Non-HH	0	0	0	0		0	0	0	0	0	0	0	0	0	0	0	0	0	0	0	0	0	0	1	1	0	0
Shanghai	267	CHI-SH		30-40	MISC	1	0	0	0	1	32	II	0	1	0	29.0657	0	0	1	170	84	Non-HH	0	0	0	0		0	0	0	0	0	0	0	0	0	0	0	0	0	0	0	0	0	0	0	0	0	0
Shanghai	379	CHI-SH		40-50	MISC	1	0	0	0	1	40	II	0	1	0	29.2304	0	0	1	168	82.5	Non-HH	0	0	0	0		0	0	0	0	0	0	0	0	0	0	0	0	0	0	0	0	0	0	0	0	0	0
Shanghai	661	CHI-SH		30-40	MISC	1	0	0	0	1	30	II	0	1	0	29.2969	0	0	1	160	75	Non-HH	0	0	0	0		0	0	0	0	0	0	0	0	0	0	0	0	0	0	0	0	0	0	0	0	0	0
Shanghai	732	CHI-SH		50-60	MISC	1	0	0	0	1	50	II	0	1	0	31.1111	0	0	1	150	70	Non-HH	0	0	0	0		0	0	0	0	0	0	0	0	0	0	0	0	0	0	0	0	0	0	1	1	0	0
Shanghai	453	CHI-SH		20-30	MISC	1	0	0	0	1	26	I	1	0	0	32.0312	0	0	1	160	82	Non-HH	0	0	0	0		0	0	0	0	0	0	0	0	0	0	0	0	0	0	0	0	0	0	0	0	0	0
Shanghai	813	CHI-SH		20-30	MISC	1	0	0	0	1	27	I	1	0	0	32.8125	0	0	1	160	84	Non-HH	0	0	0	0		0	0	0	0	0	0	0	0	0	0	0	0	0	0	0	0	0	0	0	0	0	0
Shanghai	711	CHI-SH		30-40	PIG-MISC	1	0	0	0	1	38	II	0	1	0	20.9566	0	1	0	156	51	Non-HH	0	0	0	0		0	0	0	0	0	0	0	0	0	0	0	0	0	0	0	0	0	0	0	0	0	0
Shanghai	243	CHI-SH		20-30	PIG-MISC	1	0	0	0	1	23	I	1	0	0	22.5827	0	1	0	163	60	Non-HH	0	0	0	0		0	0	0	0	0	0	0	0	0	0	0	0	0	0	0	0	0	0	1	1	0	0
Shanghai	902	CHI-SH		30-40	PIG-MISC	1	0	0	0	1	34	II	0	1	0	23.4375	0	1	0	160	60	Non-HH	0	0	0	0		0	0	0	0	0	0	0	0	0	0	0	0	0	0	0	0	0	0	0	0	0	0
Shanghai	870	CHI-SH		30-40	PIG-MISC	1	0	0	0	0	33	II	0	1	0	15.5709	1	0	0	170	45	Non-HH	0	0	0	0		0	0	0	0	0	0	0	0	0	0	0	0	0	0	0	0	0	0	3	1	1	1
Shanghai	612	CHI-SH		>60	PIG-VIT	1	0	0	0	1	60	III	0	0	1	21.5139	0	1	0	167	60	Non-HH	0	0	0	0		0	0	0	0	0	0	0	0	0	0	0	0	0	0	0	0	0	0	0	0	0	0
Shanghai	964	CHI-SH		<20	PIG-VIT	1	0	0	0	0	18	I	1	0	0	22.4913	0	1	0	170	65	Non-HH	0	0	0	0		0	0	0	0	0	0	0	0	0	0	0	0	0	0	0	0	0	0	2	1	1	0
Shanghai	526	CHI-SH		30-40	PIG-VIT	1	0	0	0	1	35	II	0	1	0	22.6562	0	1	0	160	58	Non-HH	0	0	0	0		0	0	0	0	0	0	0	0	0	0	0	0	0	0	0	0	0	0	0	0	0	0
Shanghai	974	CHI-SH		30-40	PIG-VIT	1	0	0	0	0	32	II	0	1	0	24.7721	0	1	0	174	75	Non-HH	0	0	0	0		0	0	0	0	0	0	0	0	0	0	0	0	0	0	0	0	0	0	0	0	0	0
Shanghai	971	CHI-SH		40-50	PSO	1	0	0	0	1	47	II	0	1	0	18.591	0	1	0	159	47	Non-HH	0	0	0	0		0	0	0	0	0	0	0	0	0	0	0	0	0	0	0	0	0	0	0	0	0	0
Shanghai	20	CHI-SH		20-30	PSO	1	0	0	0	1	28	I	1	0	0	19.5312	0	1	0	160	50	Non-HH	0	0	0	0		0	0	0	0	0	0	0	0	0	0	0	0	0	0	0	0	0	0	0	0	0	0
Shanghai	616	CHI-SH		40-50	PSO	1	0	0	0	1	45	II	0	1	0	19.5312	0	1	0	160	50	Non-HH	0	0	0	0		0	0	0	0	0	0	0	0	0	0	0	0	0	0	0	0	0	0	0	0	0	0
Shanghai	1005	CHI-SH		>60	PSO	1	0	0	0	1	63	III	0	0	1	20.4294	0	1	0	158	51	Non-HH	0	0	0	0		0	0	0	0	0	0	0	0	0	0	0	0	0	0	0	0	0	0	0	0	0	0
Shanghai	369	CHI-SH		>60	PSO	1	0	0	0	1	67	III	0	0	1	20.5457	0	1	0	156	50	Non-HH	0	0	0	0		0	0	0	0	0	0	0	0	0	0	0	0	0	0	0	0	0	0	0	0	0	0
Shanghai	605	CHI-SH		30-40	PSO	1	0	0	0	1	34	II	0	1	0	20.5688	0	1	0	159	52	Non-HH	0	0	0	0		0	0	0	0	0	0	0	0	0	0	0	0	0	0	0	0	0	0	0	0	0	0
Shanghai	1006	CHI-SH		50-60	PSO	1	0	0	0	1	58	III	0	0	1	20.8117	0	1	0	155	50	Non-HH	0	0	0	0		0	0	0	0	0	0	0	0	0	0	0	0	0	0	0	0	0	0	0	0	0	0
Shanghai	563	CHI-SH		40-50	PSO	1	0	0	0	1	40	II	0	1	0	21.0938	0	1	0	160	54	Non-HH	0	0	0	0		0	0	0	0	0	0	0	0	0	0	0	0	0	0	0	0	0	0	0	0	0	0
Shanghai	275	CHI-SH		>60	PSO	1	0	0	0	0	69	III	0	0	1	21.2585	0	1	0	168	60	Non-HH	0	0	0	0		0	0	0	0	0	0	0	0	0	0	0	0	0	0	0	0	0	0	0	0	0	0
Shanghai	890	CHI-SH		20-30	PSO	1	0	0	0	1	25	I	1	0	0	21.3786	0	1	0	164	57.5	Non-HH	0	0	0	0		0	0	0	0	0	0	0	0	0	0	0	0	0	0	0	0	0	0	0	0	0	0
Shanghai	382	CHI-SH		50-60	PSO	1	0	0	0	0	54	III	0	0	1	21.4692	0	1	0	174	65	Non-HH	0	0	0	0		0	0	0	0	0	0	0	0	0	0	0	0	0	0	0	0	0	0	0	0	0	0
Shanghai	251	CHI-SH		20-30	PSO	1	0	0	0	0	24	I	1	0	0	21.9713	0	1	0	172	65	Non-HH	0	0	0	0		0	0	0	0	0	0	0	0	0	0	0	0	0	0	0	0	0	0	0	0	0	0
Shanghai	676	CHI-SH		40-50	PSO	1	0	0	0	1	41	II	0	1	0	22.0386	0	1	0	165	60	Non-HH	0	0	0	0		0	0	0	0	0	0	0	0	0	0	0	0	0	0	0	0	0	0	0	0	0	0
Shanghai	807	CHI-SH		30-40	PSO	1	0	0	0	1	30	II	0	1	0	22.1003	0	1	0	162	58	Non-HH	0	0	0	0		0	0	0	0	0	0	0	0	0	0	0	0	0	0	0	0	0	0	0	0	0	0
Shanghai	89	CHI-SH		>60	PSO	1	0	0	0	0	75	III	0	0	1	22.4913	0	1	0	170	65	Non-HH	0	0	0	0		0	0	0	0	0	0	0	0	0	0	0	0	0	0	0	0	0	0	0	0	0	0
Shanghai	559	CHI-SH		50-60	PSO	1	0	0	0	0	52	III	0	0	1	22.5981	0	1	0	176	70	Non-HH	0	0	0	0		0	0	0	0	0	0	0	0	0	0	0	0	0	0	0	0	0	0	0	0	0	0
Shanghai	522	CHI-SH		30-40	PSO	1	0	0	0	0	31	II	0	1	0	22.7204	0	1	0	173	68	Non-HH	0	0	0	0		0	0	0	0	0	0	0	0	0	0	0	0	0	0	0	0	0	0	0	0	0	0
Shanghai	623	CHI-SH		>60	PSO	1	0	0	0	0	62	III	0	0	1	22.7732	0	1	0	165	62	Non-HH	0	0	0	0		0	0	0	0	0	0	0	0	0	0	0	0	0	0	0	0	0	0	0	0	0	0
Shanghai	498	CHI-SH		>60	PSO	1	0	0	0	0	62	III	0	0	1	23.03	0	1	0	168	65	Non-HH	0	0	0	0		0	0	0	0	0	0	0	0	0	0	0	0	0	0	0	0	0	0	0	0	0	0
Shanghai	905	CHI-SH		30-40	PSO	1	0	0	0	1	30	II	0	1	0	23.0469	0	1	0	160	59	Non-HH	0	0	0	0		0	0	0	0	0	0	0	0	0	0	0	0	0	0	0	0	0	0	0	0	0	0
Shanghai	1008	CHI-SH		>60	PSO	1	0	0	0	0	72	III	0	0	1	23.1834	0	1	0	170	67	Non-HH	0	0	0	0		0	0	0	0	0	0	0	0	0	0	0	0	0	0	0	0	0	0	0	0	0	0
Shanghai	546	CHI-SH		20-30	PSO	1	0	0	0	0	26	I	1	0	0	23.3887	0	1	0	173	70	Non-HH	0	0	0	0		0	0	0	0	0	0	0	0	0	0	0	0	0	0	0	0	0	0	0	0	0	0
Shanghai	154	CHI-SH		50-60	PSO	1	0	0	0	0	59	III	0	0	1	23.4075	0	1	0	179	75	Non-HH	0	0	0	0		0	0	0	0	0	0	0	0	0	0	0	0	0	0	0	0	0	0	0	0	0	0
Shanghai	686	CHI-SH		50-60	PSO	1	0	0	0	0	52	III	0	0	1	23.8088	0	1	0	181	78	Non-HH	0	0	0	0		0	0	0	0	0	0	0	0	0	0	0	0	0	0	0	0	0	0	0	0	0	0
Shanghai	536	CHI-SH		50-60	PSO	1	0	0	0	0	53	III	0	0	1	23.9395	0	1	0	177	75	Non-HH	0	0	0	0		0	0	0	0	0	0	0	0	0	0	0	0	0	0	0	0	0	0	0	0	0	0
Shanghai	688	CHI-SH		>60	PSO	1	0	0	0	0	67	III	0	0	1	23.9591	0	1	0	185	82	Non-HH	0	0	0	0		0	0	0	0	0	0	0	0	0	0	0	0	0	0	0	0	0	0	0	0	0	0
Shanghai	1007	CHI-SH		50-60	PSO	1	0	0	0	1	57	III	0	0	1	24.0344	0	1	0	154	57	Non-HH	0	0	0	0		0	0	0	0	0	0	0	0	0	0	0	0	0	0	0	0	0	0	0	0	0	0
Shanghai	65	CHI-SH		>60	PSO	1	0	0	0	0	70	III	0	0	1	24.0569	0	1	0	173	72	Non-HH	0	0	0	0		0	0	0	0	0	0	0	0	0	0	0	0	0	0	0	0	0	0	0	0	0	0
Shanghai	948	CHI-SH		>60	PSO	1	0	0	0	0	60	III	0	0	1	24.2215	0	1	0	170	70	Non-HH	0	0	0	0		0	0	0	0	0	0	0	0	0	0	0	0	0	0	0	0	0	0	0	0	0	0
Shanghai	21	CHI-SH		>60	PSO	1	0	0	0	0	63	III	0	0	1	24.2215	0	1	0	170	70	Non-HH	0	0	0	0		0	0	0	0	0	0	0	0	0	0	0	0	0	0	0	0	0	0	0	0	0	0
Shanghai	93	CHI-SH		50-60	PSO	1	0	0	0	0	58	III	0	0	1	24.8016	0	1	0	168	70	Non-HH	0	0	0	0		0	0	0	0	0	0	0	0	0	0	0	0	0	0	0	0	0	0	0	0	0	0
Shanghai	460	CHI-SH		<20	PSO	1	0	0	0	0	17	I	1	0	0	16.7311	1	0	0	164	45	Non-HH	0	0	0	0		0	0	0	0	0	0	0	0	0	0	0	0	0	0	0	0	0	0	0	0	0	0
Shanghai	776	CHI-SH		20-30	PSO	1	0	0	0	1	26	I	1	0	0	17.3134	1	0	0	163	46	Non-HH	0	0	0	0		0	0	0	0	0	0	0	0	0	0	0	0	0	0	0	0	0	0	0	0	0	0
Shanghai	952	CHI-SH		20-30	PSO	1	0	0	0	1	23	I	1	0	0	17.5781	1	0	0	160	45	Non-HH	0	0	0	0		0	0	0	0	0	0	0	0	0	0	0	0	0	0	0	0	0	0	1	1	0	0
Shanghai	580	CHI-SH		30-40	PSO	1	0	0	0	1	33	II	0	1	0	17.6309	1	0	0	165	48	Non-HH	0	0	0	0		0	0	0	0	0	0	0	0	0	0	0	0	0	0	0	0	0	0	0	0	0	0
Shanghai	188	CHI-SH		30-40	PSO	1	0	0	0	1	33	II	0	1	0	17.6898	1	0	0	163	47	Non-HH	0	0	0	0		0	0	0	0	0	0	0	0	0	0	0	0	0	0	0	0	0	0	0	0	0	0
Shanghai	372	CHI-SH		20-30	PSO	1	0	0	0	1	26	I	1	0	0	17.9282	1	0	0	167	50	Non-HH	0	0	0	0		0	0	0	0	0	0	0	0	0	0	0	0	0	0	0	0	0	0	0	0	0	0
Shanghai	530	CHI-SH		40-50	PSO	1	0	0	0	0	45	II	0	1	0	18.3391	1	0	0	170	53	Non-HH	0	0	0	0		0	0	0	0	0	0	0	0	0	0	0	0	0	0	0	0	0	0	0	0	0	0
Shanghai	398	CHI-SH		40-50	PSO	1	0	0	0	0	42	II	0	1	0	25.2493	0	0	1	178	80	Non-HH	0	0	0	0		0	0	0	0	0	0	0	0	0	0	0	0	0	0	0	0	0	0	0	0	0	0
Shanghai	685	CHI-SH		>60	PSO	1	0	0	0	0	71	III	0	0	1	25.3086	0	0	1	180	82	Non-HH	0	0	0	0		0	0	0	0	0	0	0	0	0	0	0	0	0	0	0	0	0	0	0	0	0	0
Shanghai	29	CHI-SH		30-40	PSO	1	0	0	0	0	38	II	0	1	0	25.3515	0	0	1	172	75	Non-HH	0	0	0	0		0	0	0	0	0	0	0	0	0	0	0	0	0	0	0	0	0	0	0	0	0	0
Shanghai	82	CHI-SH		>60	PSO	1	0	0	0	0	60	III	0	0	1	25.3515	0	0	1	172	75	Non-HH	0	0	0	0		0	0	0	0	0	0	0	0	0	0	0	0	0	0	0	0	0	0	0	0	0	0
Shanghai	999	CHI-SH		>60	PSO	1	0	0	0	0	77	III	0	0	1	25.3515	0	0	1	172	75	Non-HH	0	0	0	0		0	0	0	0	0	0	0	0	0	0	0	0	0	0	0	0	0	0	0	0	0	0
Shanghai	576	CHI-SH		40-50	PSO	1	0	0	0	0	43	II	0	1	0	25.9516	0	0	1	170	75	Non-HH	0	0	0	0		0	0	0	0	0	0	0	0	0	0	0	0	0	0	0	0	0	0	0	0	0	0
Shanghai	4	CHI-SH		30-40	PSO	1	0	0	0	0	37	II	0	1	0	26.1713	0	0	1	188	92.5	Non-HH	0	0	0	0		0	0	0	0	0	0	0	0	0	0	0	0	0	0	0	0	0	0	0	0	0	0
Shanghai	525	CHI-SH		>60	PSO	1	0	0	0	0	60	III	0	0	1	26.2596	0	0	1	169	75	Non-HH	0	0	0	0		0	0	0	0	0	0	0	0	0	0	0	0	0	0	0	0	0	0	0	0	0	0
Shanghai	70	CHI-SH		50-60	PSO	1	0	0	0	1	54	III	0	0	1	26.2917	0	0	1	162	69	Non-HH	0	0	0	0		0	0	0	0	0	0	0	0	0	0	0	0	0	0	0	0	0	0	0	0	0	0
Shanghai	945	CHI-SH		40-50	PSO	1	0	0	0	1	45	II	0	1	0	26.3672	0	0	1	160	67.5	Non-HH	0	0	0	0		0	0	0	0	0	0	0	0	0	0	0	0	0	0	0	0	0	0	0	0	0	0
Shanghai	50	CHI-SH		40-50	PSO	1	0	0	0	0	46	II	0	1	0	26.5625	0	0	1	160	68	Non-HH	0	0	0	0		0	0	0	0	0	0	0	0	0	0	0	0	0	0	0	0	0	0	0	0	0	0
Shanghai	153	CHI-SH		20-30	PSO	1	0	0	0	1	28	I	1	0	0	27.5482	0	0	1	165	75	Non-HH	0	0	0	0		0	0	0	0	0	0	0	0	0	0	0	0	0	0	0	0	0	0	0	0	0	0
Shanghai	1004	CHI-SH		50-60	PSO	1	0	0	0	0	56	III	0	0	1	27.6817	0	0	1	170	80	Non-HH	0	0	0	0		0	0	0	0	0	0	0	0	0	0	0	0	0	0	0	0	0	0	1	1	0	0
Shanghai	26	CHI-SH		30-40	PSO	1	0	0	0	0	32	II	0	1	0	27.7575	0	0	1	185	95	Non-HH	0	0	0	0		0	0	0	0	0	0	0	0	0	0	0	0	0	0	0	0	0	0	0	0	0	0
Shanghai	608	CHI-SH		30-40	PSO	1	0	0	0	0	33	II	0	1	0	27.7778	0	0	1	180	90	Non-HH	0	0	0	0		0	0	0	0	0	0	0	0	0	0	0	0	0	0	0	0	0	0	1	1	0	0
Shanghai	462	CHI-SH		40-50	PSO	1	0	0	0	0	45	II	0	1	0	29.0657	0	0	1	170	84	Non-HH	0	0	0	0		0	0	0	0	0	0	0	0	0	0	0	0	0	0	0	0	0	0	0	0	0	0
Shanghai	6	CHI-SH		>60	PSO	1	0	0	0	0	62	III	0	0	1	29.2304	0	0	1	168	82.5	Non-HH	0	0	0	0		0	0	0	0	0	0	0	0	0	0	0	0	0	0	0	0	0	0	0	0	0	0
Shanghai	505	CHI-SH		50-60	PSO	1	0	0	0	0	50	II	0	1	0	33.2085	0	0	1	182	110	Non-HH	0	0	0	0		0	0	0	0	0	0	0	0	0	0	0	0	0	0	0	0	0	0	0	0	0	0
Shanghai	209	CHI-SH		30-40	PSO	1	0	0	0	0	34	II	0	1	0	34.8944	0	0	1	165	95	Non-HH	0	0	0	0		0	0	0	0	0	0	0	0	0	0	0	0	0	0	0	0	0	0	1	1	0	0
Shanghai	457	CHI-SH		30-40	PSO	1	0	0	0	1	36	II	0	1	0	35.7012	0	0	1	157	88	Non-HH	0	0	0	0		0	0	0	0	0	0	0	0	0	0	0	0	0	0	0	0	0	0	0	0	0	0
Shanghai	419	CHI-SH		50-60	PSO	1	0	0	0	0	53	III	0	0	1	48.4429	0	0	1	170	140	Non-HH	0	0	0	0		0	0	0	0	0	0	0	0	0	0	0	0	0	0	0	0	0	0	0	0	0	0
Shanghai	779	CHI-SH		20-30	Ros	1	0	0	0	1	25	I	1	0	0	19.4674	0	1	0	165	53	Non-HH	0	0	0	0		0	0	0	0	0	0	0	0	0	0	0	0	0	0	0	0	0	0	0	0	0	0
Shanghai	15	CHI-SH		>60	Ros	1	0	0	0	0	69	III	0	0	1	28.3447	0	0	1	168	80	Non-HH	0	0	0	0		0	0	0	0	0	0	0	0	0	0	0	0	0	0	0	0	0	0	0	0	0	0
Shanghai	674	CHI-SH		30-40	Scar	1	0	0	0	1	31	II	0	1	0	21.4533	0	1	0	170	62	Non-HH	0	0	0	0		0	0	0	0	0	0	0	0	0	0	0	0	0	0	0	0	0	0	0	0	0	0
Shanghai	431	CHI-SH		20-30	Tumor-BN	1	0	0	0	1	25	I	1	0	0	18.75	0	1	0	160	48	Non-HH	0	0	0	0		0	0	0	0	0	0	0	0	0	0	0	0	0	0	0	0	0	0	0	0	0	0
Shanghai	998	CHI-SH		20-30	Tumor-BN	1	0	0	0	0	25	I	1	0	0	19.2653	0	1	0	175	59	Non-HH	0	0	0	0		0	0	0	0	0	0	0	0	0	0	0	0	0	0	0	0	0	0	0	0	0	0
Shanghai	800	CHI-SH		30-40	Tumor-BN	1	0	0	0	0	36	II	0	1	0	21.1327	0	1	0	182	70	Non-HH	0	0	0	0		0	0	0	0	0	0	0	0	0	0	0	0	0	0	0	0	0	0	1	1	0	0
Shanghai	87	CHI-SH		>60	Tumor-BN	1	0	0	0	1	72	III	0	0	1	21.2585	0	1	0	168	60	Non-HH	0	0	0	0		0	0	0	0	0	0	0	0	0	0	0	0	0	0	0	0	0	0	0	0	0	0
Shanghai	710	CHI-SH		20-30	Tumor-BN	1	0	0	0	1	25	I	1	0	0	21.7193	0	1	0	162	57	Non-HH	0	0	0	0		0	0	0	0	0	0	0	0	0	0	0	0	0	0	0	0	0	0	0	0	0	0
Shanghai	550	CHI-SH		30-40	Tumor-BN	1	0	0	0	0	31	II	0	1	0	22.4913	0	1	0	170	65	Non-HH	0	0	0	0		0	0	0	0	0	0	0	0	0	0	0	0	0	0	0	0	0	0	1	1	0	0
Shanghai	692	CHI-SH		30-40	Tumor-BN	1	0	0	0	0	31	II	0	1	0	24.093	0	1	0	168	68	Non-HH	0	0	0	0		0	0	0	0	0	0	0	0	0	0	0	0	0	0	0	0	0	0	0	0	0	0
Shanghai	388	CHI-SH		30-40	Tumor-BN	1	0	0	0	1	34	II	0	1	0	17.9282	1	0	0	167	50	Non-HH	0	0	0	0		0	0	0	0	0	0	0	0	0	0	0	0	0	0	0	0	0	0	0	0	0	0
Shanghai	454	CHI-SH		30-40	Tumor-BN	1	0	0	0	1	30	II	0	1	0	18.1449	1	0	0	166	50	Non-HH	0	0	0	0		0	0	0	0	0	0	0	0	0	0	0	0	0	0	0	0	0	0	0	0	0	0
Shanghai	111	CHI-SH		20-30	Tumor-BN	1	0	0	0	0	20	I	1	0	0	29.2359	0	0	1	173	87.5	Non-HH	0	0	0	0		0	0	0	0	0	0	0	0	0	0	0	0	0	0	0	0	0	0	0	0	0	0
Shanghai	613	CHI-SH		40-50	Tumor-DISM	1	0	0	0	0	45	II	0	1	0	24.2587	0	1	0	177	76	Non-HH	0	0	0	0		0	0	0	0	0	0	0	0	0	0	0	0	0	0	0	0	0	0	0	0	0	0
Van	258475	Cau	4	20-30	Acne	0	1	0	0	1	28	I	1	0	0	19.5934	0	1	0	170	56.625	Non-HH	0	0	0	0		0	0	0	0	0	0	0	0	0	0	0	0	0	0	0	0	0	0	0	0	0	0
Van	255621	Cau	2	<20	Acne	0	1	0	0	1	17	I	1	0	0	19.9669	0	1	0	165	54.36	Non-HH	0	0	0	0		0	0	0	0	0	0	0	0	0	0	0	0	0	0	0	0	0	0	0	0	0	0
Van	254491	Cau	2	20-30	Acne	0	1	0	0	1	27	I	1	0	0	20.1827	0	1	0	167.5	56.625	Non-HH	0	0	0	0		0	0	0	0	0	0	0	0	0	0	0	0	0	0	0	0	0	0	2	1	1	0
Van	254571	Cau	2	<20	Acne	0	1	0	0	0	18	I	1	0	0	22.4986	0	1	0	193	83.805	Non-HH	0	0	0	0		0	0	0	0	0	0	0	0	0	0	0	0	0	0	0	0	0	0	0	0	0	0
Van	257942	Cau	2	20-30	Acne	0	1	0	0	1	27	I	1	0	0	23.5121	0	1	0	170	67.95	Non-HH	0	0	0	0		0	0	0	0	0	0	0	0	0	0	0	0	0	0	0	0	0	0	1	1	0	0
Van	256081	Cau	4	30-40	Acne	0	1	0	0	1	30	II	0	1	0	23.5692	0	1	0	155	56.625	Non-HH	0	0	0	0		0	0	0	0	0	0	0	0	0	0	0	0	0	0	0	0	0	0	0	0	0	0
Van	254953	Cau	2	20-30	Acne	0	1	0	0	1	29	I	1	0	0	18.3655	1	0	0	165	50	Non-HH	0	0	0	0		0	0	0	0	0	0	0	0	0	0	0	0	0	0	0	0	0	0	0	0	0	0
Van	252079	Cau	2	50-60	ECZ	0	1	0	0	1	50	II	0	1	0	21.5486	0	1	0	157.5	53.454	Non-HH	0	0	0	0		0	0	0	0	0	0	0	0	0	0	0	0	0	0	0	0	0	0	1	1	0	0
Van	256673	Cau	2	30-40	ECZ	0	1	0	0	0	31	II	0	1	0	23.0704	0	1	0	188	81.54	Non-HH	0	0	0	0		0	0	0	0	0	0	0	0	0	0	0	0	0	0	0	0	0	0	1	1	0	0
Van	253059	Cau	2	20-30	ECZ	0	1	0	0	0	26	I	1	0	0	23.3887	0	1	0	173	70	Non-HH	0	0	0	0		0	0	0	0	0	0	0	0	0	0	0	0	0	0	0	0	0	0	1	1	0	0
Van	258121	Cau	1	20-30	ECZ	0	1	0	0	1	24	I	1	0	0	24.2173	0	1	0	173	72.48	Non-HH	0	0	0	0		0	0	0	0	0	0	0	0	0	0	0	0	0	0	0	0	0	0	0	0	0	0
Van	254376	Cau	3	20-30	ECZ	0	1	0	0	0	20	I	1	0	0	24.3483	0	1	0	183	81.54	Non-HH	0	0	0	0		0	0	0	0	0	0	0	0	0	0	0	0	0	0	0	0	0	0	3	1	1	1
Van	259241	Cau	3	50-60	ECZ	0	1	0	0	0	53	III	0	0	1	24.4065	0	1	0	175	74.745	Non-HH	0	0	0	0		0	0	0	0	0	0	0	0	0	0	0	0	0	0	0	0	0	0	0	0	0	0
Van	258509	Cau	3	30-40	ECZ	0	1	0	0	0	39	II	0	1	0	24.4676	0	1	0	180	79.275	Non-HH	0	0	0	0		0	0	0	0	0	0	0	0	0	0	0	0	0	0	0	0	0	0	0	0	0	0
Van	254805	Cau	2	20-30	ECZ	0	1	0	0	1	25	I	1	0	0	24.7036	0	1	0	167.5	69.309	Non-HH	0	0	0	0		0	0	0	0	0	0	0	0	0	0	0	0	0	0	0	0	0	0	0	0	0	0
Van	253768	Cau	3	>60	ECZ	0	1	0	0	1	62	III	0	0	1	25.4579	0	0	1	165	69.309	Non-HH	0	0	0	0		0	0	0	0	0	0	0	0	0	0	0	0	0	0	0	0	0	0	0	0	0	0
Van	253407	Cau	3	50-60	ECZ	0	1	0	0	0	57	III	0	0	1	25.6338	0	0	1	188	90.6	Non-HH	0	0	0	0		0	0	0	0	0	0	0	0	0	0	0	0	0	0	0	0	0	0	0	0	0	0
Van	247383	Cau	2	>60	ECZ	0	1	0	0	1	64	III	0	0	1	25.8318	0	0	1	155	62.061	Non-HH	0	0	0	0		0	0	0	0	0	0	0	0	0	0	0	0	0	0	0	0	0	0	1	1	0	0
Van	89643-0	Cau	2	>60	ECZ	0	1	0	0	1	61	III	0	0	1	25.8338	0	0	1	167.5	72.48	Non-HH	0	0	0	0		0	0	0	0	0	0	0	0	0	0	0	0	0	0	0	0	0	0	0	0	0	0
Van	260943	Cau	2	>60	ECZ	0	1	0	0	0	64	III	0	0	1	26.0756	0	0	1	162.5	68.856	Non-HH	0	0	0	0		0	0	0	0	0	0	0	0	0	0	0	0	0	0	0	0	0	0	0	0	0	0
Van	257920	Cau	2	>60	ECZ	0	1	0	0	1	65	III	0	0	1	27.287	0	0	1	167.5	76.557	Non-HH	0	0	0	0		0	0	0	0	0	0	0	0	0	0	0	0	0	0	0	0	0	0	1	1	0	0
Van	257889	Cau	2	30-40	ECZ	0	1	0	0	1	30	II	0	1	0	27.3649	0	0	1	175	83.805	Non-HH	0	0	0	0		0	0	0	0	0	0	0	0	0	0	0	0	0	0	0	0	0	0	0	0	0	0
Van	255112	Cau	3	>60	ECZ	0	1	0	0	0	64	III	0	0	1	28.5949	0	0	1	178	90.6	Non-HH	0	0	0	0		0	0	0	0	0	0	0	0	0	0	0	0	0	0	0	0	0	0	1	1	0	0
Van	262265	Cau	2	30-40	ECZ	0	1	0	0	0	31	II	0	1	0	28.662	0	0	1	180	92.865	Non-HH	0	0	0	0		0	0	0	0	0	0	0	0	0	0	0	0	0	0	0	0	0	0	0	0	0	0
Van	254981	Cau	2	>60	ECZ	0	1	0	0	1	62	III	0	0	1	30.1162	0	0	1	168	85	Non-HH	0	0	0	0		0	0	0	0	0	0	0	0	0	0	0	0	0	0	0	0	0	0	0	0	0	0
Van	252868	Cau	2	>60	ECZ	0	1	0	0	1	61	III	0	0	1	32.8707	0	0	1	157.5	81.54	Non-HH	0	0	0	0		0	0	0	0	0	0	0	0	0	0	0	0	0	0	0	0	0	0	0	0	0	0
Van	255645	Cau	2	20-30	ECZ	0	1	0	0	1	28	I	1	0	0	33.7925	0	0	1	165	92	Non-HH	0	0	0	0		0	0	0	0	0	0	0	0	0	0	0	0	0	0	0	0	0	0	0	0	0	0
Van	140383	Cau	3	40-50	ECZ	0	1	0	0	1	47	II	0	1	0	34.9421	0	0	1	165	95.13	Non-HH	0	0	0	0		0	0	0	0	0	0	0	0	0	0	0	0	0	0	0	0	0	0	1	1	0	0
Van	253974	Cau	2	>60	ECZ	0	1	0	0	1	62	III	0	0	1	35.5215	0	0	1	167.5	99.66	Non-HH	0	0	0	0		0	0	0	0	0	0	0	0	0	0	0	0	0	0	0	0	0	0	0	0	0	0
Van	258961	Cau	2	>60	ECZ	0	1	0	0	1	76	III	0	0	1	36.9796	0	0	1	175	113.25	Non-HH	0	0	0	0		0	0	0	0	0	0	0	0	0	0	0	0	0	0	0	0	0	0	0	0	0	0
Van	256821	Cau	3	40-50	ECZ	0	1	0	0	1	45	II	0	1	0					160		Non-HH	0	0	0	0		0	0	0	0	0	0	0	0	0	0	0	0	0	0	0	0	0	0	0	0	0	0
Van	254807	Cau	3	>60	Hair Ds	0	1	0	0	1	64	III	0	0	1	22.8269	0	1	0	157.5	56.625	Non-HH	0	0	0	0		0	0	0	0	0	0	0	0	0	0	0	0	0	0	0	0	0	0	1	1	0	0
Van	257141	Cau	3	50-60	Hair Ds	0	1	0	0	1	54	III	0	0	1	25.957	0	0	1	165	70.668	Non-HH	0	0	0	0		0	0	0	0	0	0	0	0	0	0	0	0	0	0	0	0	0	0	0	0	0	0
Van	260523	Cau	3	30-40	Hair Ds	0	1	0	0	1	31	II	0	1	0	30.9668	0	0	1	160	79.275	Non-HH	0	0	0	0		0	0	0	0	0	0	0	0	0	0	0	0	0	0	0	0	0	0	0	0	0	0
Van	252853	Cau	3	30-40	Hair Ds	0	1	0	0	1	38	II	0	1	0	42.5445	0	0	1	162.5	112.344	Non-HH	0	0	0	0		0	0	0	0	0	0	0	0	0	0	0	0	0	0	0	0	0	0	0	0	0	0
Van	251069	Cau	2	50-60	INF	0	1	0	0	0	59	III	0	0	1	20.99	0	1	0	167.5	58.89	Non-HH	0	0	0	0		0	0	0	0	0	0	0	0	0	0	0	0	0	0	0	0	0	0	0	0	0	0
Van	258905	Cau	3	20-30	INF	0	1	0	0	0	28	I	1	0	0	21.1902	0	1	0	173	63.42	Non-HH	0	0	0	0		0	0	0	0	0	0	0	0	0	0	0	0	0	0	0	0	0	0	1	1	0	0
Van	251039	Cau	2	>60	INF	0	1	0	0	1	62	III	0	0	1	21.744	0	1	0	175	66.591	Non-HH	0	0	0	0		0	0	0	0	0	0	0	0	0	0	0	0	0	0	0	0	0	0	0	0	0	0
Van	259673	Cau	2	30-40	INF	0	1	0	0	0	37	II	0	1	0	12.0816	1	0	0	175	37	Non-HH	0	0	0	0		0	0	0	0	0	0	0	0	0	0	0	0	0	0	0	0	0	0	0	0	0	0
Van	254607	Cau	2	40-50	INF	0	1	0	0	0	48	II	0	1	0	25.2493	0	0	1	178	80	Non-HH	0	0	0	0		0	0	0	0	0	0	0	0	0	0	0	0	0	0	0	0	0	0	0	0	0	0
Van	258558	Cau	2	50-60	INF	0	1	0	0	0	50	II	0	1	0	29.8703	0	0	1	167.5	83.805	Non-HH	0	0	0	0		0	0	0	0	0	0	0	0	0	0	0	0	0	0	0	0	0	0	0	0	0	0
Van	256612	Cau	2	40-50	INF	0	1	0	0	0	45	II	0	1	0	30.0602	0	0	1	180	97.395	Non-HH	0	0	0	0		0	0	0	0	0	0	0	0	0	0	0	0	0	0	0	0	0	0	0	0	0	0
Van	255061	Cau	4	50-60	INF	0	1	0	0	0	56	III	0	0	1	31.4575	0	0	1	199	124.575	Non-HH	0	0	0	0		0	0	0	0	0	0	0	0	0	0	0	0	0	0	0	0	0	0	0	0	0	0
Van	96991	Cau	2	>60	INF	0	1	0	0	1	66	III	0	0	1	31.5334	0	0	1	168	89	Non-HH	0	0	0	0		0	0	0	0	0	0	0	0	0	0	0	0	0	0	0	0	0	0	0	0	0	0
Van	251178	Cau	4	20-30	MISC	0	1	0	0	1	27	I	1	0	0	20.1827	0	1	0	167.5	56.625	Non-HH	0	0	0	0		0	0	0	0	0	0	0	0	0	0	0	0	0	0	0	0	0	0	0	0	0	0
Van	254618	Cau	2	50-60	MISC	0	1	0	0	1	51	III	0	0	1	20.5883	0	1	0	178	65.232	Non-HH	0	0	0	0		0	0	0	0	0	0	0	0	0	0	0	0	0	0	0	0	0	0	0	0	0	0
Van	257187	Cau	2	20-30	MISC	0	1	0	0	1	25	I	1	0	0	21.0008	0	1	0	157.5	52.095	Non-HH	0	0	0	0		0	0	0	0	0	0	0	0	0	0	0	0	0	0	0	0	0	0	0	0	0	0
Van	254638	Cau	2	20-30	MISC	0	1	0	0	0	29	I	1	0	0	21.6788	0	1	0	186	75	Non-HH	0	0	0	0		0	0	0	0	0	0	0	0	0	0	0	0	0	0	0	0	0	0	1	1	0	0
Van	261704	Cau	2	>60	MISC	0	1	0	0	0	72	III	0	0	1	21.7217	0	1	0	185.5	74.745	Non-HH	0	0	0	0		0	0	0	0	0	0	0	0	0	0	0	0	0	0	0	0	0	0	0	0	0	0
Van	254629	Cau	2	20-30	MISC	0	1	0	0	0	27	I	1	0	0	23.1309	0	1	0	183	77.463	Non-HH	0	0	0	0		0	0	0	0	0	0	0	0	0	0	0	0	0	0	0	0	0	0	0	0	0	0
Van	259622	Cau	2	20-30	MISC	0	1	0	0	0	22	I	1	0	0	23.1481	0	1	0	180	75	Non-HH	0	0	0	0		0	0	0	0	0	0	0	0	0	0	0	0	0	0	0	0	0	0	0	0	0	0
Van	261353	Cau	2	40-50	MISC	0	1	0	0	1	40	II	0	1	0	23.1593	0	1	0	162.5	61.155	Non-HH	0	0	0	0		0	0	0	0	0	0	0	0	0	0	0	0	0	0	0	0	0	0	0	0	0	0
Van	254141	Cau	2	>60	MISC	0	1	0	0	1	70	III	0	0	1	23.1593	0	1	0	162.5	61.155	Non-HH	0	0	0	0		0	0	0	0	0	0	0	0	0	0	0	0	0	0	0	0	0	0	0	0	0	0
Van	250903	Cau	2	>60	MISC	0	1	0	0	0	62	III	0	0	1	23.4793	0	1	0	162.5	62	Non-HH	0	0	0	0		0	0	0	0	0	0	0	0	0	0	0	0	0	0	0	0	0	0	0	0	0	0
Van	213851	Cau	2	>60	MISC	0	1	0	0	1	73	III	0	0	1	24.1322	0	1	0	165	65.7	Non-HH	0	0	0	0		0	0	0	0	0	0	0	0	0	0	0	0	0	0	0	0	0	0	0	0	0	0
Van	259292	Cau	3	20-30	MISC	0	1	0	0	0	27	I	1	0	0	24.5675	0	1	0	170	71	Non-HH	0	0	0	0		0	0	0	0	0	0	0	0	0	0	0	0	0	0	0	0	0	0	0	0	0	0
Van	256554	Cau	3	20-30	MISC	0	1	0	0	1	28	I	1	0	0	9.68858	1	0	0	170	28	Non-HH	0	0	0	0		0	0	0	0	0	0	0	0	0	0	0	0	0	0	0	0	0	0	0	0	0	0
Van	261487	Cau	3	40-50	MISC	0	1	0	0	1	40	II	0	1	0	25.2915	0	0	1	165	68.856	Non-HH	0	0	0	0		0	0	0	0	0	0	0	0	0	0	0	0	0	0	0	0	0	0	0	0	0	0
Van	256135	Cau	1	20-30	MISC	0	1	0	0	1	27	I	1	0	0	25.3894	0	0	1	162.5	67.044	Non-HH	0	0	0	0		0	0	0	0	0	0	0	0	0	0	0	0	0	0	0	0	0	0	0	0	0	0
Van	252869 Husband	Cau	2	40-50	MISC	0	1	0	0	0	46	II	0	1	0	25.849	0	0	1	178	81.9	Non-HH	0	0	0	0		0	0	0	0	0	0	0	0	0	0	0	0	0	0	0	0	0	0	0	0	0	0
Van	253790	Cau	3	50-60	MISC	0	1	0	0	1	59	III	0	0	1	25.982	0	0	1	159	65.685	Non-HH	0	0	0	0		0	0	0	0	0	0	0	0	0	0	0	0	0	0	0	0	0	0	0	0	0	0
Van	252470	Cau	4	>60	MISC	0	1	0	0	1	78	III	0	0	1	27.4498	0	0	1	152	63.42	Non-HH	0	0	0	0		0	0	0	0	0	0	0	0	0	0	0	0	0	0	0	0	0	0	0	0	0	0
Van	257931	Cau	3	50-60	MISC	0	1	0	0	1	55	III	0	0	1	27.6196	0	0	1	162.5	72.933	Non-HH	0	0	0	0		0	0	0	0	0	0	0	0	0	0	0	0	0	0	0	0	0	0	0	0	0	0
Van	140699	Cau	2	>60	MISC	0	1	0	0	0	60	III	0	0	1	28.1796	0	0	1	175	86.3	Non-HH	0	0	0	0		0	0	0	0	0	0	0	0	0	0	0	0	0	0	0	0	0	0	0	0	0	0
Van	261817	Cau	2	>60	MISC	0	1	0	0	0	71	III	0	0	1	28.3125	0	0	1	160	72.48	Non-HH	0	0	0	0		0	0	0	0	0	0	0	0	0	0	0	0	0	0	0	0	0	0	0	0	0	0
Van	255950	Cau	2	>60	MISC	0	1	0	0	1	85	III	0	0	1	28.8204	0	0	1	162.5	76.104	Non-HH	0	0	0	0		0	0	0	0	0	0	0	0	0	0	0	0	0	0	0	0	0	0	0	0	0	0
Van	255769	Cau	2	>60	MISC	0	1	0	0	1	67	III	0	0	1	28.8357	0	0	1	161	74.745	Non-HH	0	0	0	0		0	0	0	0	0	0	0	0	0	0	0	0	0	0	0	0	0	0	0	0	0	0
Van	257547	Cau	2	>60	MISC	0	1	0	0	1	69	III	0	0	1					162.5		Non-HH	0	0	0	0		0	0	0	0	0	0	0	0	0	0	0	0	0	0	0	0	0	0	0	0	0	0
Van	257871	Cau	2	50-60	PIG-MISC	0	1	0	0	1	57	III	0	0	1	19.5934	0	1	0	170	56.625	Non-HH	0	0	0	0		0	0	0	0	0	0	0	0	0	0	0	0	0	0	0	0	0	0	0	0	0	0
Van	251021	Cau	3	50-60	PIG-MISC	0	1	0	0	1	59	III	0	0	1	19.8187	0	1	0	160	50.736	Non-HH	0	0	0	0		0	0	0	0	0	0	0	0	0	0	0	0	0	0	0	0	0	0	0	0	0	0
Van	257527	Cau	2	>60	PIG-MISC	0	1	0	0	1	68	III	0	0	1	21.9138	0	1	0	157.5	54.36	Non-HH	0	0	0	0		0	0	0	0	0	0	0	0	0	0	0	0	0	0	0	0	0	0	0	0	0	0
Van	254385	Cau	2	50-60	PIG-MISC	0	1	0	0	0	50	II	0	1	0	23.4889	0	1	0	180	76.104	Non-HH	0	0	0	0		0	0	0	0	0	0	0	0	0	0	0	0	0	0	0	0	0	0	3	1	1	1
Van	261669	Cau	2	50-60	PIG-MISC	0	1	0	0	1	51	III	0	0	1	24.4997	0	1	0	172	72.48	Non-HH	0	0	0	0		0	0	0	0	0	0	0	0	0	0	0	0	0	0	0	0	0	0	1	1	0	0
Van	255775	Cau	2	>60	PIG-MISC	0	1	0	0	0	73	III	0	0	1	25.701	0	0	1	183	86.07	Non-HH	0	0	0	0		0	0	0	0	0	0	0	0	0	0	0	0	0	0	0	0	0	0	0	0	0	0
Van	252001	Cau	4	40-50	PIG-MISC	0	1	0	0	0	45	II	0	1	0	27.4693	0	0	1	184	93	Non-HH	0	0	0	0		0	0	0	0	0	0	0	0	0	0	0	0	0	0	0	0	0	0	0	0	0	0
Van	253674	Cau	2	50-60	PIG-MISC	0	1	0	0	1	56	III	0	0	1	36.7347	0	0	1	175	112.5	Non-HH	0	0	0	0		0	0	0	0	0	0	0	0	0	0	0	0	0	0	0	0	0	0	1	1	0	0
Van	163164	Cau	3	>60	PIG-MISC	0	1	0	0	1	68	III	0	0	1						62.514	Non-HH	0	0	0	0		0	0	0	0	0	0	0	0	0	0	0	0	0	0	0	0	0	0	0	0	0	0
Van	253279	Cau	2	<20	PIG-VIT	0	1	0	0	0	16	I	1	0	0	18.5845	0	1	0	188	65.685	Non-HH	0	0	0	0		0	0	0	0	0	0	0	0	0	0	0	0	0	0	0	0	0	0	0	0	0	0
Van	254712	Cau	2	>60	PIG-VIT	0	1	0	0	1	67	III	0	0	1	20.7989	0	1	0	165	56.625	Non-HH	0	0	0	0		0	0	0	0	0	0	0	0	0	0	0	0	0	0	0	0	0	0	0	0	0	0
Van	255319	Cau	2	30-40	PIG-VIT	0	1	0	0	0	33	II	0	1	0	22.7284	0	1	0	170	65.685	Non-HH	0	0	0	0		0	0	0	0	0	0	0	0	0	0	0	0	0	0	0	0	0	0	0	0	0	0
Van	179537	Cau	3	>60	PIG-VIT	0	1	0	0	1	61	III	0	0	1	23.8887	0	1	0	160	61.155	Non-HH	0	0	0	0		0	0	0	0	0	0	0	0	0	0	0	0	0	0	0	0	0	0	0	0	0	0
Van	258660	Cau	3	>60	PIG-VIT	0	1	0	0	1	76	III	0	0	1	25.436	0	0	1	174	77.01	Non-HH	0	0	0	0		0	0	0	0	0	0	0	0	0	0	0	0	0	0	0	0	0	0	0	0	0	0
Van	256914	Cau	3	>60	PIG-VIT	0	1	0	0	0	69	III	0	0	1	33.599	0	0	1	178	106.455	Non-HH	0	0	0	0		0	0	0	0	0	0	0	0	0	0	0	0	0	0	0	0	0	0	0	0	0	0
Van	257752	Cau	1	30-40	PIG-VIT	0	1	0	0	1	38	II	0	1	0	37.6194	0	0	1	170	108.72	Non-HH	0	0	0	0		0	0	0	0	0	0	0	0	0	0	0	0	0	0	0	0	0	0	1	1	0	0
Van	259366	Cau	2	>60	PSO	0	1	0	0	1	60	III	0	0	1	18.8705	0	1	0	162.5	49.83	Non-HH	0	0	0	0		0	0	0	0	0	0	0	0	0	0	0	0	0	0	0	0	0	0	1	1	0	0
Van	257870	Cau	2	30-40	PSO	0	1	0	0	1	35	II	0	1	0	20.586	0	1	0	162.5	54.36	Non-HH	0	0	0	0		0	0	0	0	0	0	0	0	0	0	0	0	0	0	0	0	0	0	0	0	0	0
Van	259587	Cau	2	50-60	PSO	0	1	0	0	0	53	III	0	0	1	21.9469	0	1	0	173	65.685	Non-HH	0	0	0	0		0	0	0	0	0	0	0	0	0	0	0	0	0	0	0	0	0	0	0	0	0	0
Van	255653	Cau	2	30-40	PSO	0	1	0	0	0	39	II	0	1	0	22.447	0	1	0	178	71.121	Non-HH	0	0	0	0		0	0	0	0	0	0	0	0	0	0	0	0	0	0	0	0	0	0	0	0	0	0
Van	244958	Cau	2	20-30	PSO	0	1	0	0	1	23	I	1	0	0	22.7037	0	1	0	173	67.95	Non-HH	0	0	0	0		0	0	0	0	0	0	0	0	0	0	0	0	0	0	0	0	0	0	0	0	0	0
Van	250760	Cau	2	20-30	PSO	0	1	0	0	1	24	I	1	0	0	25.0796	0	0	1	170	72.48	Non-HH	0	0	0	0		0	0	0	0	0	0	0	0	0	0	0	0	0	0	0	0	0	0	1	1	0	0
Van	256229	Cau	3	30-40	PSO	0	1	0	0	0	30	II	0	1	0	25.701	0	0	1	183	86.07	Non-HH	0	0	0	0		0	0	0	0	0	0	0	0	0	0	0	0	0	0	0	0	0	0	0	0	0	0
Van	257796	Cau	1	40-50	PSO	0	1	0	0	0	41	II	0	1	0	26.0388	0	0	1	190	94	Non-HH	0	0	0	0		0	0	0	0	0	0	0	0	0	0	0	0	0	0	0	0	0	0	1	1	0	0
Van	260805	Cau	1	20-30	PSO	0	1	0	0	1	20	I	1	0	0	27.3923	0	0	1	157.5	67.95	Non-HH	0	0	0	0		0	0	0	0	0	0	0	0	0	0	0	0	0	0	0	0	0	0	0	0	0	0
Van	249085	Cau	2	30-40	PSO	0	1	0	0	0	36	II	0	1	0	28.4063	0	0	1	183	95.13	Non-HH	0	0	0	0		0	0	0	0	0	0	0	0	0	0	0	0	0	0	0	0	0	0	0	0	0	0
Van	258988	Cau	2	>60	PSO	0	1	0	0	1	75	III	0	0	1	29.0273	0	0	1	153	67.95	Non-HH	0	0	0	0		0	0	0	0	0	0	0	0	0	0	0	0	0	0	0	0	0	0	1	1	0	0
Van	261944	Cau	3	50-60	PSO	0	1	0	0	0	55	III	0	0	1	29.3097	0	0	1	178	92.865	Non-HH	0	0	0	0		0	0	0	0	0	0	0	0	0	0	0	0	0	0	0	0	0	0	1	1	0	0
Van	252898	Cau	2	30-40	Ros	0	1	0	0	1	39	II	0	1	0	21.0008	0	1	0	157.5	52.095	Non-HH	0	0	0	0		0	0	0	0	0	0	0	0	0	0	0	0	0	0	0	0	0	0	0	0	0	0
Van	251878	Cau	2	30-40	Ros	0	1	0	0	0	37	II	0	1	0	23.8887	0	1	0	160	61.155	Non-HH	0	0	0	0		0	0	0	0	0	0	0	0	0	0	0	0	0	0	0	0	0	0	0	0	0	0
Van	259211	Cau	2	>60	Ros	0	1	0	0	1	60	III	0	0	1	24.9199	0	1	0	159	63	Non-HH	0	0	0	0		0	0	0	0	0	0	0	0	0	0	0	0	0	0	0	0	0	0	0	0	0	0
Van	255126	Cau	2	50-60	Ros	0	1	0	0	0	53	III	0	0	1	26.3294	0	0	1	185.5	90.6	Non-HH	0	0	0	0		0	0	0	0	0	0	0	0	0	0	0	0	0	0	0	0	0	0	0	0	0	0
Van	259161	Cau	2	50-60	Scar	0	1	0	0	1	54	III	0	0	1	30.4218	0	0	1	172	90	Non-HH	0	0	0	0		0	0	0	0	0	0	0	0	0	0	0	0	0	0	0	0	0	0	0	0	0	0
Van	256737	Cau	2	20-30	Scar	0	1	0	0	1	24	I	1	0	0	46.5895	0	0	1	165	126.84	Non-HH	0	0	0	0		0	0	0	0	0	0	0	0	0	0	0	0	0	0	0	0	0	0	0	0	0	0
Van	251139	Cau	2	<20	Tumor-BN	0	1	0	0	0	10	I	1	0	0	18.6266	0	1	0	152	43.035	Non-HH	0	0	0	0		0	0	0	0	0	0	0	0	0	0	0	0	0	0	0	0	0	0	0	0	0	0
Van	253701	Cau	1	<20	Tumor-BN	0	1	0	0	1	16	I	1	0	0	18.9198	0	1	0	173	56.625	Non-HH	0	0	0	0		0	0	0	0	0	0	0	0	0	0	0	0	0	0	0	0	0	0	0	0	0	0
Van	251278	Cau	2	40-50	Tumor-BN	0	1	0	0	1	48	II	0	1	0	19.1232	0	1	0	170	55.266	Non-HH	0	0	0	0		0	0	0	0	0	0	0	0	0	0	0	0	0	0	0	0	0	0	0	0	0	0
Van	261664	Cau	2	>60	Tumor-BN	0	1	0	0		65	III	0	0	1	19.2294	0	1	0	175	58.89	Non-HH	0	0	0	0		0	0	0	0	0	0	0	0	0	0	0	0	0	0	0	0	0	0	1	1	0	0
Van	258277	Cau	3	>60	Tumor-BN	0	1	0	0	0	69	III	0	0	1	19.3754	0	1	0	167.5	54.36	Non-HH	0	0	0	0		0	0	0	0	0	0	0	0	0	0	0	0	0	0	0	0	0	0	0	0	0	0
Van	260253	Cau	3	30-40	Tumor-BN	0	1	0	0	1	31	II	0	1	0	19.3754	0	1	0	167.5	54.36	Non-HH	0	0	0	0		0	0	0	0	0	0	0	0	0	0	0	0	0	0	0	0	0	0	0	0	0	0
Van	260766	Cau	2	20-30	Tumor-BN	0	1	0	0	1	25	I	1	0	0	19.5741	0	1	0	180	63.42	Non-HH	0	0	0	0		0	0	0	0	0	0	0	0	0	0	0	0	0	0	0	0	0	0	1	1	0	0
Van	255180	Cau	2	50-60	Tumor-BN	0	1	0	0	1	54	III	0	0	1	19.631	0	1	0	176.5	61.155	Non-HH	0	0	0	0		0	0	0	0	0	0	0	0	0	0	0	0	0	0	0	0	0	0	1	1	0	0
Van	255006	Cau	2	20-30	Tumor-BN	0	1	0	0	1	29	I	1	0	0	20.7416	0	1	0	168.5	58.89	Non-HH	0	0	0	0		0	0	0	0	0	0	0	0	0	0	0	0	0	0	0	0	0	0	0	0	0	0
Van	258070	Cau	3	30-40	Tumor-BN	0	1	0	0	1	39	II	0	1	0	21.0574	0	1	0	160	53.907	Non-HH	0	0	0	0		0	0	0	0	0	0	0	0	0	0	0	0	0	0	0	0	0	0	0	0	0	0
Van	259012	Cau	3	50-60	Tumor-BN	0	1	0	0	0	52	III	0	0	1	21.3415	0	1	0	173	63.873	Non-HH	0	0	0	0		0	0	0	0	0	0	0	0	0	0	0	0	0	0	0	0	0	0	0	0	0	0
Van	251084	Cau	2	50-60	Tumor-BN	0	1	0	0	1	59	III	0	0	1	21.4876	0	1	0	165	58.5	Non-HH	0	0	0	0		0	0	0	0	0	0	0	0	0	0	0	0	0	0	0	0	0	0	0	0	0	0
Van	255178	Cau	3	>60	Tumor-BN	0	1	0	0	1	68	III	0	0	1	21.9138	0	1	0	157.5	54.36	Non-HH	0	0	0	0		0	0	0	0	0	0	0	0	0	0	0	0	0	0	0	0	0	0	0	0	0	0
Van	253511	Cau	3	30-40	Tumor-BN	0	1	0	0	1	32	II	0	1	0	21.9446	0	1	0	170	63.42	Non-HH	0	0	0	0		0	0	0	0	0	0	0	0	0	0	0	0	0	0	0	0	0	0	0	0	0	0
Van	251146	Cau	3	30-40	Tumor-BN	0	1	0	0	1	36	II	0	1	0	22.1191	0	1	0	160	56.625	Non-HH	0	0	0	0		0	0	0	0	0	0	0	0	0	0	0	0	0	0	0	0	0	0	0	0	0	0
Van	254912	Cau	3	50-60	Tumor-BN	0	1	0	0	1	53	III	0	0	1	22.3015	0	1	0	162.5	58.89	Non-HH	0	0	0	0		0	0	0	0	0	0	0	0	0	0	0	0	0	0	0	0	0	0	0	0	0	0
Van	255516	Cau	3	>60	Tumor-BN	0	1	0	0	0	72	III	0	0	1	22.401	0	1	0	173	67.044	Non-HH	0	0	0	0		0	0	0	0	0	0	0	0	0	0	0	0	0	0	0	0	0	0	0	0	0	0
Van	254911	Cau	3	50-60	Tumor-BN	0	1	0	0	1	54	III	0	0	1	22.7037	0	1	0	173	67.95	Non-HH	0	0	0	0		0	0	0	0	0	0	0	0	0	0	0	0	0	0	0	0	0	0	0	0	0	0
Van	249398	Cau	2	50-60	Tumor-BN	0	1	0	0	1	51	III	0	0	1	23.0469	0	1	0	160	59	Non-HH	0	0	0	0		0	0	0	0	0	0	0	0	0	0	0	0	0	0	0	0	0	0	2	1	1	0
Van	258984	Cau	2	30-40	Tumor-BN	0	1	0	0	1	31	II	0	1	0	23.1593	0	1	0	162.5	61.155	Non-HH	0	0	0	0		0	0	0	0	0	0	0	0	0	0	0	0	0	0	0	0	0	0	0	0	0	0
Van	261946	Cau	2	30-40	Tumor-BN	0	1	0	0	1	35	II	0	1	0	23.3202	0	1	0	147.5	50.736	Non-HH	0	0	0	0		0	0	0	0	0	0	0	0	0	0	0	0	0	0	0	0	0	0	0	0	0	0
Van	253046	Cau	2	30-40	Tumor-BN	0	1	0	0	1	35	II	0	1	0	23.5121	0	1	0	170	67.95	Non-HH	0	0	0	0		0	0	0	0	0	0	0	0	0	0	0	0	0	0	0	0	0	0	0	0	0	0
Van	256883	Cau	2	50-60	Tumor-BN	0	1	0	0	0	50	II	0	1	0	23.5908	0	1	0	178	74.745	Non-HH	0	0	0	0		0	0	0	0	0	0	0	0	0	0	0	0	0	0	0	0	0	0	1	1	0	0
Van	258372	Cau	2	>60	Tumor-BN	0	1	0	0	0	74	III	0	0	1	23.6964	0	1	0	185.5	81.54	Non-HH	0	0	0	0		0	0	0	0	0	0	0	0	0	0	0	0	0	0	0	0	0	0	0	0	0	0
Van	253981	Cau	4	>60	Tumor-BN	0	1	0	0	0	67	III	0	0	1	23.7632	0	1	0	173	71.121	Non-HH	0	0	0	0		0	0	0	0	0	0	0	0	0	0	0	0	0	0	0	0	0	0	2	1	1	0
Van	256989	Cau	3	30-40	Tumor-BN	0	1	0	0	0	32	II	0	1	0	23.7685	0	1	0	180	77.01	Non-HH	0	0	0	0		0	0	0	0	0	0	0	0	0	0	0	0	0	0	0	0	0	0	0	0	0	0
Van	255181	Cau	3	>60	Tumor-BN	0	1	0	0	0	74	III	0	0	1	24.0481	0	1	0	180	77.916	Non-HH	0	0	0	0		0	0	0	0	0	0	0	0	0	0	0	0	0	0	0	0	0	0	0	0	0	0
Van	257308	Cau	2	40-50	Tumor-BN	0	1	0	0	1	47	II	0	1	0	24.2439	0	1	0	156	59	Non-HH	0	0	0	0		0	0	0	0	0	0	0	0	0	0	0	0	0	0	0	0	0	0	0	0	0	0
Van	258380	Cau	3	30-40	Tumor-BN	0	1	0	0	0	36	II	0	1	0	24.3056	0	1	0	178	77.01	Non-HH	0	0	0	0		0	0	0	0	0	0	0	0	0	0	0	0	0	0	0	0	0	0	0	0	0	0
Van	256692	Cau	2	>60	Tumor-BN	0	1	0	0	0	73	III	0	0	1	24.9587	0	0	1	165	67.95	Non-HH	0	0	0	0		0	0	0	0	0	0	0	0	0	0	0	0	0	0	0	0	0	0	1	1	0	0
Van	254760	Cau	2	30-40	Tumor-BN	0	1	0	0	1	37	II	0	1	0	25.6582	0	0	1	160	65.685	Non-HH	0	0	0	0		0	0	0	0	0	0	0	0	0	0	0	0	0	0	0	0	0	0	0	0	0	0
Van	261898	Cau	3	>60	Tumor-BN	0	1	0	0	0	79	III	0	0	1	25.7066	0	0	1	170	74.292	Non-HH	0	0	0	0		0	0	0	0	0	0	0	0	0	0	0	0	0	0	0	0	0	0	0	0	0	0
Van	253569	Cau	2	50-60	Tumor-BN	0	1	0	0	0	53	III	0	0	1	25.7469	0	0	1	188	91	Non-HH	0	0	0	0		0	0	0	0	0	0	0	0	0	0	0	0	0	0	0	0	0	0	0	0	0	0
Van	257403	Cau	3	50-60	Tumor-BN	0	1	0	0	0	50	II	0	1	0	25.8633	0	0	1	170	74.745	Non-HH	0	0	0	0		0	0	0	0	0	0	0	0	0	0	0	0	0	0	0	0	0	0	0	0	0	0
Van	261781	Cau	2	>60	Tumor-BN	0	1	0	0	0	67	III	0	0	1	26.0056	0	0	1	180	84.258	Non-HH	0	0	0	0		0	0	0	0	0	0	0	0	0	0	0	0	0	0	0	0	0	0	0	0	0	0
Van	254016	Cau	4	30-40	Tumor-BN	0	1	0	0	0	33	II	0	1	0	26.2346	0	0	1	180	85	Non-HH	0	0	0	0		0	0	0	0	0	0	0	0	0	0	0	0	0	0	0	0	0	0	0	0	0	0
Van	248162	Cau	4	20-30	Tumor-BN	0	1	0	0	0	21	I	1	0	0	26.3295	0	0	1	175	80.634	Non-HH	0	0	0	0		0	0	0	0	0	0	0	0	0	0	0	0	0	0	0	0	0	0	0	0	0	0
Van	255472	Cau	3	40-50	Tumor-BN	0	1	0	0	0	41	II	0	1	0	27.0537	0	0	1	183	90.6	Non-HH	0	0	0	0		0	0	0	0	0	0	0	0	0	0	0	0	0	0	0	0	0	0	0	0	0	0
Van	257553	Cau	3	30-40	Tumor-BN	0	1	0	0	0	32	II	0	1	0	27.1669	0	0	1	187	95	Non-HH	0	0	0	0		0	0	0	0	0	0	0	0	0	0	0	0	0	0	0	0	0	0	0	0	0	0
Van	255997	Cau	2	>60	Tumor-BN	0	1	0	0	0	70	III	0	0	1	27.3649	0	0	1	175	83.805	Non-HH	0	0	0	0		0	0	0	0	0	0	0	0	0	0	0	0	0	0	0	0	0	0	0	0	0	0
Van	254633	Cau	2	20-30	Tumor-BN	0	1	0	0	1	27	I	1	0	0	27.448	0	0	1	162.5	72.48	Non-HH	0	0	0	0		0	0	0	0	0	0	0	0	0	0	0	0	0	0	0	0	0	0	0	0	0	0
Van	254581	Cau	2	40-50	Tumor-BN	0	1	0	0	0	47	II	0	1	0	28.0861	0	0	1	190.5	101.925	Non-HH	0	0	0	0		0	0	0	0	0	0	0	0	0	0	0	0	0	0	0	0	0	0	0	0	0	0
Van	252144	Cau	3	>60	Tumor-BN	0	1	0	0	1	62	III	0	0	1	28.5676	0	0	1	173	85.5	Non-HH	0	0	0	0		0	0	0	0	0	0	0	0	0	0	0	0	0	0	0	0	0	0	0	0	0	0
Van	251760	Cau	1	>60	Tumor-BN	0	1	0	0	1	61	III	0	0	1	29.1973	0	0	1	160	74.745	Non-HH	0	0	0	0		0	0	0	0	0	0	0	0	0	0	0	0	0	0	0	0	0	0	3	1	1	1
Van	252774	Cau	2	40-50	Tumor-BN	0	1	0	0	0	42	II	0	1	0	29.6205	0	0	1	185.5	101.925	Non-HH	0	0	0	0		0	0	0	0	0	0	0	0	0	0	0	0	0	0	0	0	0	0	0	0	0	0
Van	258348	Cau	2	>60	Tumor-BN	0	1	0	0	0	70	III	0	0	1	30.0602	0	0	1	180	97.395	Non-HH	0	0	0	0		0	0	0	0	0	0	0	0	0	0	0	0	0	0	0	0	0	0	0	0	0	0
Van	256940	Cau	3	>60	Tumor-BN	0	1	0	0	1	67	III	0	0	1	30.1686	0	0	1	155	72.48	Non-HH	0	0	0	0		0	0	0	0	0	0	0	0	0	0	0	0	0	0	0	0	0	0	0	0	0	0
Van	251770	Cau	2	50-60	Tumor-BN	0	1	0	0	0	59	III	0	0	1	30.4354	0	0	1	183	101.925	Non-HH	0	0	0	0		0	0	0	0	0	0	0	0	0	0	0	0	0	0	0	0	0	0	0	0	0	0
Van	253634	Cau	2	30-40	Tumor-BN	0	1	0	0	0	38	II	0	1	0	30.7593	0	0	1	180	99.66	Non-HH	0	0	0	0		0	0	0	0	0	0	0	0	0	0	0	0	0	0	0	0	0	0	1	1	0	0
Van	252854	Cau	2	40-50	Tumor-BN	0	1	0	0	1	43	II	0	1	0	31.432	0	0	1	162.5	83	Non-HH	0	0	0	0		0	0	0	0	0	0	0	0	0	0	0	0	0	0	0	0	0	0	0	0	0	0
Van	252333	Cau	3	40-50	Tumor-BN	0	1	0	0	0	45	II	0	1	0	31.4544	0	0	1	178	99.66	Non-HH	0	0	0	0		0	0	0	0	0	0	0	0	0	0	0	0	0	0	0	0	0	0	0	0	0	0
Van	257608	Cau	2	50-60	Tumor-BN	0	1	0	0	1	57	III	0	0	1	31.9577	0	0	1	157.5	79.275	Non-HH	0	0	0	0		0	0	0	0	0	0	0	0	0	0	0	0	0	0	0	0	0	0	0	0	0	0
Van	254036	Cau	3	40-50	Tumor-BN	0	1	0	0	1	48	II	0	1	0	32.1003	0	0	1	168	90.6	Non-HH	0	0	0	0		0	0	0	0	0	0	0	0	0	0	0	0	0	0	0	0	0	0	1	1	0	0
Van	254765	Cau	2	50-60	Tumor-BN	0	1	0	0	1	50	II	0	1	0	32.1615	0	0	1	157	79.275	Non-HH	0	0	0	0		0	0	0	0	0	0	0	0	0	0	0	0	0	0	0	0	0	0	0	0	0	0
Van	251230	Cau	2	>60	Tumor-BN	0	1	0	0	1	73	III	0	0	1	32.5594	0	0	1	160	83.352	Non-HH	0	0	0	0		0	0	0	0	0	0	0	0	0	0	0	0	0	0	0	0	0	0	1	1	0	0
Van	253049	Cau	3	>60	Tumor-BN	0	1	0	0	0	70	III	0	0	1	34.0264	0	0	1	168	96.036	Non-HH	0	0	0	0		0	0	0	0	0	0	0	0	0	0	0	0	0	0	0	0	0	0	0	0	0	0
Van	257948	Cau	3	30-40	Tumor-BN	0	1	0	0	0	31	II	0	1	0	34.7142	0	0	1	167.5	97.395	Non-HH	0	0	0	0		0	0	0	0	0	0	0	0	0	0	0	0	0	0	0	0	0	0	1	1	0	0
Van	256853	Cau	2	30-40	Tumor-BN	0	1	0	0	1	38	II	0	1	0	37.6194	0	0	1	170	108.72	Non-HH	0	0	0	0		0	0	0	0	0	0	0	0	0	0	0	0	0	0	0	0	0	0	0	0	0	0
Van	258998	Cau	2	50-60	Tumor-BN	0	1	0	0	1	58	III	0	0	1	37.7411	0	0	1	162.5	99.66	Non-HH	0	0	0	0		0	0	0	0	0	0	0	0	0	0	0	0	0	0	0	0	0	0	0	0	0	0
Van	254756	Cau	2	40-50	Tumor-BN	0	1	0	0	1	40	II	0	1	0	37.8396	0	0	1	173	113.25	Non-HH	0	0	0	0		0	0	0	0	0	0	0	0	0	0	0	0	0	0	0	0	0	0	0	0	0	0
Van	259317	Cau	2	>60	Tumor-BN	0	1	0	0	0	65	III	0	0	1	43.3673	0	0	1	155	104.19	Non-HH	0	0	0	0		0	0	0	0	0	0	0	0	0	0	0	0	0	0	0	0	0	0	2	1	1	0
Van	251117	Cau	1	>60	Tumor-DISM	0	1	0	0	0	87	III	0	0	1	18.4898	0	1	0	175	56.625	Non-HH	0	0	0	0		0	0	0	0	0	0	0	0	0	0	0	0	0	0	0	0	0	0	0	0	0	0
Van	249149	Cau	2	30-40	Tumor-DISM	0	1	0	0	1	32	II	0	1	0	18.9198	0	1	0	173	56.625	Non-HH	0	0	0	0		0	0	0	0	0	0	0	0	0	0	0	0	0	0	0	0	0	0	0	0	0	0
Van	259592	Cau	3	40-50	Tumor-DISM	0	1	0	0	1	49	II	0	1	0	20.3772	0	1	0	170	58.89	Non-HH	0	0	0	0		0	0	0	0	0	0	0	0	0	0	0	0	0	0	0	0	0	0	0	0	0	0
Van	253409	Cau	1	30-40	Tumor-DISM	0	1	0	0	1	33	II	0	1	0	20.5056	0	1	0	167.5	57.531	Non-HH	0	0	0	0		0	0	0	0	0	0	0	0	0	0	0	0	0	0	0	0	0	0	0	0	0	0
Van	257031	Cau	2	30-40	Tumor-DISM	0	1	0	0	1	36	II	0	1	0	20.8285	0	1	0	167.5	58.437	Non-HH	0	0	0	0		0	0	0	0	0	0	0	0	0	0	0	0	0	0	0	0	0	0	0	0	0	0
Van	253404	Cau	1	>60	Tumor-DISM	0	1	0	0	0	65	III	0	0	1	21.1479	0	1	0	188	74.745	Non-HH	0	0	0	0		0	0	0	0	0	0	0	0	0	0	0	0	0	0	0	0	0	0	0	0	0	0
Van	148289	Cau	2	>60	Tumor-DISM	0	1	0	0	0	67	III	0	0	1	21.3669	0	1	0	181	70	Non-HH	0	0	0	0		0	0	0	0	0	0	0	0	0	0	0	0	0	0	0	0	0	0	0	0	0	0
Van	255095	Cau	3	>60	Tumor-DISM	0	1	0	0	0	75	III	0	0	1	21.4462	0	1	0	178	67.95	Non-HH	0	0	0	0		0	0	0	0	0	0	0	0	0	0	0	0	0	0	0	0	0	0	1	1	0	0
Van	260041	Cau	2	>60	Tumor-DISM	0	1	0	0	0	76	III	0	0	1	21.5029	0	1	0	188	76	Non-HH	0	0	0	0		0	0	0	0	0	0	0	0	0	0	0	0	0	0	0	0	0	0	0	0	0	0
Van	254054	Cau	2	30-40	Tumor-DISM	0	1	0	0	1	35	II	0	1	0	21.847	0	1	0	179	70	Non-HH	0	0	0	0		0	0	0	0	0	0	0	0	0	0	0	0	0	0	0	0	0	0	0	0	0	0
Van	261660	Cau	2	>60	Tumor-DISM	0	1	0	0	1	74	III	0	0	1	21.9138	0	1	0	157.5	54.36	Non-HH	0	0	0	0		0	0	0	0	0	0	0	0	0	0	0	0	0	0	0	0	0	0	0	0	0	0
Van	257709	Cau	2	>60	Tumor-DISM	0	1	0	0	1	88	III	0	0	1	21.9446	0	1	0	170	63.42	Non-HH	0	0	0	0		0	0	0	0	0	0	0	0	0	0	0	0	0	0	0	0	0	0	0	0	0	0
Van	261451	Cau	3	>60	Tumor-DISM	0	1	0	0	0	73	III	0	0	1	22.1878	0	1	0	175	67.95	Non-HH	0	0	0	0		0	0	0	0	0	0	0	0	0	0	0	0	0	0	0	0	0	0	0	0	0	0
Van	254386	Cau	2	50-60	Tumor-DISM	0	1	0	0	0	57	III	0	0	1	22.2041	0	1	0	175	68	Non-HH	0	0	0	0		0	0	0	0	0	0	0	0	0	0	0	0	0	0	0	0	0	0	0	0	0	0
Van	251334	Cau	2	>60	Tumor-DISM	0	1	0	0	0	69	III	0	0	1	22.3193	0	1	0	183	74.745	Non-HH	0	0	0	0		0	0	0	0	0	0	0	0	0	0	0	0	0	0	0	0	0	0	1	1	0	0
Van	258729	Cau	3	40-50	Tumor-DISM	0	1	0	0	0	43	II	0	1	0	22.38	0	1	0	185.5	77.01	Non-HH	0	0	0	0		0	0	0	0	0	0	0	0	0	0	0	0	0	0	0	0	0	0	0	0	0	0
Van	251161	Cau	2	>60	Tumor-DISM	0	1	0	0	0	78	III	0	0	1	22.38	0	1	0	185.5	77.01	Non-HH	0	0	0	0		0	0	0	0	0	0	0	0	0	0	0	0	0	0	0	0	0	0	0	0	0	0
Van	257294	Cau	2	20-30	Tumor-DISM	0	1	0	0	1	26	I	1	0	0	22.6046	0	1	0	167.5	63.42	Non-HH	0	0	0	0		0	0	0	0	0	0	0	0	0	0	0	0	0	0	0	0	0	0	0	0	0	0
Van	253521	Cau	2	>60	Tumor-DISM	0	1	0	0	1	65	III	0	0	1	22.7376	0	1	0	164	61.155	Non-HH	0	0	0	0		0	0	0	0	0	0	0	0	0	0	0	0	0	0	0	0	0	0	0	0	0	0
Van	258333	Cau	2	>60	Tumor-DISM	0	1	0	0	0	78	III	0	0	1	22.7898	0	1	0	180	73.839	Non-HH	0	0	0	0		0	0	0	0	0	0	0	0	0	0	0	0	0	0	0	0	0	0	0	0	0	0
Van	265762	Cau	2	50-60	Tumor-DISM	0	1	0	0	0	54	III	0	0	1	23.0382	0	1	0	185.5	79.275	Non-HH	0	0	0	0		0	0	0	0	0	0	0	0	0	0	0	0	0	0	0	0	0	0	0	0	0	0
Van	255860	Cau	2	>60	Tumor-DISM	0	1	0	0	0	83	III	0	0	1	23.1618	0	1	0	178	73.386	Non-HH	0	0	0	0		0	0	0	0	0	0	0	0	0	0	0	0	0	0	0	0	0	0	0	0	0	0
Van	256863	Cau	2	>60	Tumor-DISM	0	1	0	0	0	90	III	0	0	1	23.6669	0	1	0	175	72.48	Non-HH	0	0	0	0		0	0	0	0	0	0	0	0	0	0	0	0	0	0	0	0	0	0	1	1	0	0
Van	255421	Cau	2	>60	Tumor-DISM	0	1	0	0	1	60	III	0	0	1	24.0656	0	1	0	160	61.608	Non-HH	0	0	0	0		0	0	0	0	0	0	0	0	0	0	0	0	0	0	0	0	0	0	1	1	0	0
Van	261137	Cau	2	>60	Tumor-DISM	0	1	0	0	0	66	III	0	0	1	24.1627	0	1	0	178	76.557	Non-HH	0	0	0	0		0	0	0	0	0	0	0	0	0	0	0	0	0	0	0	0	0	0	0	0	0	0
Van	255206	Cau	3	>60	Tumor-DISM	0	1	0	0	0	60	III	0	0	1	24.2173	0	1	0	173	72.48	Non-HH	0	0	0	0		0	0	0	0	0	0	0	0	0	0	0	0	0	0	0	0	0	0	0	0	0	0
Van	253625	Cau	1	>60	Tumor-DISM	0	1	0	0	0	68	III	0	0	1	24.2173	0	1	0	173	72.48	Non-HH	0	0	0	0		0	0	0	0	0	0	0	0	0	0	0	0	0	0	0	0	0	0	0	0	0	0
Van	255003	Cau	3	>60	Tumor-DISM	0	1	0	0	0	75	III	0	0	1	24.2958	0	1	0	170	70.215	Non-HH	0	0	0	0		0	0	0	0	0	0	0	0	0	0	0	0	0	0	0	0	0	0	0	0	0	0
Van	257961	Cau	1	>60	Tumor-DISM	0	1	0	0	0	79	III	0	0	1	24.4676	0	1	0	180	79.275	Non-HH	0	0	0	0		0	0	0	0	0	0	0	0	0	0	0	0	0	0	0	0	0	0	0	0	0	0
Van	262832	Cau	2	>60	Tumor-DISM	0	1	0	0	0	87	III	0	0	1	24.6714	0	1	0	173	73.839	Non-HH	0	0	0	0		0	0	0	0	0	0	0	0	0	0	0	0	0	0	0	0	0	0	0	0	0	0
Van	254764	Cau	2	>60	Tumor-DISM	0	1	0	0	0	68	III	0	0	1	24.8007	0	1	0	188	87.6555	Non-HH	0	0	0	0		0	0	0	0	0	0	0	0	0	0	0	0	0	0	0	0	0	0	0	0	0	0
Van	253122	Cau	2	>60	Tumor-DISM	0	1	0	0	1	80	III	0	0	1	24.8047	0	1	0	160	63.5	Non-HH	0	0	0	0		0	0	0	0	0	0	0	0	0	0	0	0	0	0	0	0	0	0	0	0	0	0
Van	258124	Cau	3	>60	Tumor-DISM	0	1	0	0	0	89	III	0	0	1	17.8039	1	0	0	165	48.471	Non-HH	0	0	0	0		0	0	0	0	0	0	0	0	0	0	0	0	0	0	0	0	0	0	0	0	0	0
Van	255372	Cau	2	>60	Tumor-DISM	0	1	0	0	1	62	III	0	0	1	17.8603	1	0	0	173	53.454	Non-HH	0	0	0	0		0	0	0	0	0	0	0	0	0	0	0	0	0	0	0	0	0	0	3	1	1	1
Van	250207	Cau	2	20-30	Tumor-DISM	0	1	0	0	1	29	I	1	0	0	17.9931	1	0	0	170	52	Non-HH	0	0	0	0		0	0	0	0	0	0	0	0	0	0	0	0	0	0	0	0	0	0	0	0	0	0
Van	254205	Cau	2	40-50	Tumor-DISM	0	1	0	0	1	40	II	0	1	0	18.163	1	0	0	173	54.36	Non-HH	0	0	0	0		0	0	0	0	0	0	0	0	0	0	0	0	0	0	0	0	0	0	3	1	1	1
Van	257534	Cau	2	<20	Tumor-DISM	0	1	0	0	1	8	I	1	0	0	18.2612	1	0	0	122	27.18	Non-HH	0	0	0	0		0	0	0	0	0	0	0	0	0	0	0	0	0	0	0	0	0	0	0	0	0	0
Van	261277	Cau	2	>60	Tumor-DISM	0	1	0	0	0	87	III	0	0	1	18.3391	1	0	0	170	53	Non-HH	0	0	0	0		0	0	0	0	0	0	0	0	0	0	0	0	0	0	0	0	0	0	0	0	0	0
Van	258585	Cau	2	50-60	Tumor-DISM	0	1	0	0	0	56	III	0	0	1	25.0129	0	0	1	185.5	86.07	Non-HH	0	0	0	0		0	0	0	0	0	0	0	0	0	0	0	0	0	0	0	0	0	0	0	0	0	0
Van	257277	Cau	2	>60	Tumor-DISM	0	1	0	0	1	76	III	0	0	1	25.0265	0	0	1	167.5	70.215	Non-HH	0	0	0	0		0	0	0	0	0	0	0	0	0	0	0	0	0	0	0	0	0	0	0	0	0	0
Van	258676	Cau	2	>60	Tumor-DISM	0	1	0	0	0	68	III	0	0	1	25.1461	0	0	1	175	77.01	Non-HH	0	0	0	0		0	0	0	0	0	0	0	0	0	0	0	0	0	0	0	0	0	0	0	0	0	0
Van	253973	Cau	2	>60	Tumor-DISM	0	1	0	0	0	77	III	0	0	1	25.1667	0	0	1	180	81.54	Non-HH	0	0	0	0		0	0	0	0	0	0	0	0	0	0	0	0	0	0	0	0	0	0	0	0	0	0
Van	260732	Cau	2	>60	Tumor-DISM	0	1	0	0	0	72	III	0	0	1	25.2864	0	0	1	174	76.557	Non-HH	0	0	0	0		0	0	0	0	0	0	0	0	0	0	0	0	0	0	0	0	0	0	0	0	0	0
Van	254292	Cau	2	40-50	Tumor-DISM	0	1	0	0	0	47	II	0	1	0	25.3004	0	0	1	182	83.805	Non-HH	0	0	0	0		0	0	0	0	0	0	0	0	0	0	0	0	0	0	0	0	0	0	0	0	0	0
Van	257364	Cau	1	>60	Tumor-DISM	0	1	0	0	0	87	III	0	0	1	25.4462	0	0	1	176	78.822	Non-HH	0	0	0	0		0	0	0	0	0	0	0	0	0	0	0	0	0	0	0	0	0	0	0	0	0	0
Van	258784	Cau	3	>60	Tumor-DISM	0	1	0	0	0	65	III	0	0	1	25.7352	0	0	1	174	77.916	Non-HH	0	0	0	0		0	0	0	0	0	0	0	0	0	0	0	0	0	0	0	0	0	0	0	0	0	0
Van	199730	Cau	2	>60	Tumor-DISM	0	1	0	0	0	74	III	0	0	1	25.7354	0	0	1	178	81.54	Non-HH	0	0	0	0		0	0	0	0	0	0	0	0	0	0	0	0	0	0	0	0	0	0	0	0	0	0
Van	257966	Cau	2	>60	Tumor-DISM	0	1	0	0	0	72	III	0	0	1	25.763	0	0	1	174	78	Non-HH	0	0	0	0		0	0	0	0	0	0	0	0	0	0	0	0	0	0	0	0	0	0	0	0	0	0
Van	256098	Cau	1	20-30	Tumor-DISM	0	1	0	0	1	21	I	1	0	0	25.8338	0	0	1	167.5	72.48	Non-HH	0	0	0	0		0	0	0	0	0	0	0	0	0	0	0	0	0	0	0	0	0	0	0	0	0	0
Van	256062	Cau	2	>60	Tumor-DISM	0	1	0	0	0	74	III	0	0	1	25.8657	0	0	1	180	83.805	Non-HH	0	0	0	0		0	0	0	0	0	0	0	0	0	0	0	0	0	0	0	0	0	0	0	0	0	0
Van	254743	Cau	2	>60	Tumor-DISM	0	1	0	0	0	90	III	0	0	1	26.1224	0	0	1	175	80	Non-HH	0	0	0	0		0	0	0	0	0	0	0	0	0	0	0	0	0	0	0	0	0	0	0	0	0	0
Van	254720	Cau	2	>60	Tumor-DISM	0	1	0	0	0	62	III	0	0	1	26.4503	0	0	1	178	83.805	Non-HH	0	0	0	0		0	0	0	0	0	0	0	0	0	0	0	0	0	0	0	0	0	0	0	0	0	0
Van	262911	Cau	2	>60	Tumor-DISM	0	1	0	0	0	68	III	0	0	1	26.4503	0	0	1	178	83.805	Non-HH	0	0	0	0		0	0	0	0	0	0	0	0	0	0	0	0	0	0	0	0	0	0	0	0	0	0
Van	260191	Cau	2	50-60	Tumor-DISM	0	1	0	0	0	55	III	0	0	1	26.4608	0	0	1	198	103.737	Non-HH	0	0	0	0		0	0	0	0	0	0	0	0	0	0	0	0	0	0	0	0	0	0	0	0	0	0
Van	253455	Cau	2	30-40	Tumor-DISM	0	1	0	0	1	38	II	0	1	0	26.6226	0	0	1	165	72.48	Non-HH	0	0	0	0		0	0	0	0	0	0	0	0	0	0	0	0	0	0	0	0	0	0	0	0	0	0
Van	256425	Cau	3	>60	Tumor-DISM	0	1	0	0	1	62	III	0	0	1	27.1049	0	0	1	162.5	71.574	Non-HH	0	0	0	0		0	0	0	0	0	0	0	0	0	0	0	0	0	0	0	0	0	0	0	0	0	0
Van	260987	Cau	2	>60	Tumor-DISM	0	1	0	0	1	75	III	0	0	1	27.4308	0	0	1	170	79.275	Non-HH	0	0	0	0		0	0	0	0	0	0	0	0	0	0	0	0	0	0	0	0	0	0	1	1	0	0
Van	262177	Cau	1	>60	Tumor-DISM	0	1	0	0	0	72	III	0	0	1	27.4484	0	0	1	167.5	77.01	Non-HH	0	0	0	0		0	0	0	0	0	0	0	0	0	0	0	0	0	0	0	0	0	0	3	1	1	1
Van	253925	Cau	2	>60	Tumor-DISM	0	1	0	0	0	66	III	0	0	1	27.4511	0	0	1	178	86.976	Non-HH	0	0	0	0		0	0	0	0	0	0	0	0	0	0	0	0	0	0	0	0	0	0	1	1	0	0
Van	261702	Cau	2	50-60	Tumor-DISM	0	1	0	0	0	59	III	0	0	1	27.6458	0	0	1	185.5	95.13	Non-HH	0	0	0	0		0	0	0	0	0	0	0	0	0	0	0	0	0	0	0	0	0	0	0	0	0	0
Van	254941	Cau	2	>60	Tumor-DISM	0	1	0	0	1	79	III	0	0	1	28.1158	0	0	1	165.5	77.01	Non-HH	0	0	0	0		0	0	0	0	0	0	0	0	0	0	0	0	0	0	0	0	0	0	0	0	0	0
Van	258648	Cau	3	>60	Tumor-DISM	0	1	0	0	1	68	III	0	0	1	28.3007	0	0	1	147	61.155	Non-HH	0	0	0	0		0	0	0	0	0	0	0	0	0	0	0	0	0	0	0	0	0	0	1	1	0	0
Van	254446	Cau	2	40-50	Tumor-DISM	0	1	0	0	0	48	II	0	1	0	28.3824	0	0	1	180	91.959	Non-HH	0	0	0	0		0	0	0	0	0	0	0	0	0	0	0	0	0	0	0	0	0	0	0	0	0	0
Van	256948	Cau	2	50-60	Tumor-DISM	0	1	0	0	0	56	III	0	0	1	28.4063	0	0	1	183	95.13	Non-HH	0	0	0	0		0	0	0	0	0	0	0	0	0	0	0	0	0	0	0	0	0	0	0	0	0	0
Van	255316	Cau	2	>60	Tumor-DISM	0	1	0	0	0	61	III	0	0	1	29.737	0	0	1	173	89	Non-HH	0	0	0	0		0	0	0	0	0	0	0	0	0	0	0	0	0	0	0	0	0	0	1	1	0	0
Van	262610	Cau	2	>60	Tumor-DISM	0	1	0	0	1	66	III	0	0	1	30.0213	0	0	1	162.5	79.275	Non-HH	0	0	0	0		0	0	0	0	0	0	0	0	0	0	0	0	0	0	0	0	0	0	0	0	0	0
Van	254895	Cau	2	>60	Tumor-DISM	0	1	0	0	0	72	III	0	0	1	31.1117	0	0	1	183	104.19	Non-HH	0	0	0	0		0	0	0	0	0	0	0	0	0	0	0	0	0	0	0	0	0	0	0	0	0	0
Van	156399	Cau	2	30-40	Tumor-DISM	0	1	0	0	0	38	II	0	1	0	31.4544	0	0	1	178	99.66	Non-HH	0	0	0	0		0	0	0	0	0	0	0	0	0	0	0	0	0	0	0	0	0	0	0	0	0	0
Van	262358	Cau	3	50-60	Tumor-DISM	0	1	0	0	0	58	III	0	0	1	31.6577	0	0	1	188	111.891	Non-HH	0	0	0	0		0	0	0	0	0	0	0	0	0	0	0	0	0	0	0	0	0	0	1	1	0	0
Van	262703	Cau	1	>60	Tumor-DISM	0	1	0	0	1	83	III	0	0	1	32.5055	0	0	1	157.5	80.634	Non-HH	0	0	0	0		0	0	0	0	0	0	0	0	0	0	0	0	0	0	0	0	0	0	0	0	0	0
Van	255565	Cau	2	40-50	Tumor-DISM	0	1	0	0	1	46	II	0	1	0	34.0453	0	0	1	159	86.07	Non-HH	0	0	0	0		0	0	0	0	0	0	0	0	0	0	0	0	0	0	0	0	0	0	1	1	0	0
Van	254637	Cau	2	>60	Tumor-DISM	0	1	0	0	1	71	III	0	0	1	34.0556	0	0	1	173	101.925	Non-HH	0	0	0	0		0	0	0	0	0	0	0	0	0	0	0	0	0	0	0	0	0	0	0	0	0	0
Van	253676	Cau	2	>60	Tumor-DISM	0	1	0	0	1	60	III	0	0	1	34.3101	0	0	1	162.5	90.6	Non-HH	0	0	0	0		0	0	0	0	0	0	0	0	0	0	0	0	0	0	0	0	0	0	2	1	1	0
Van	252221	Cau	2	>60	Tumor-DISM	0	1	0	0	0	76	III	0	0	1	35.2682	0	0	1	170	101.925	Non-HH	0	0	0	0		0	0	0	0	0	0	0	0	0	0	0	0	0	0	0	0	0	0	0	0	0	0
Van	258218	Cau	2	40-50	Tumor-DISM	0	1	0	0	1	47	II	0	1	0	37.1361	0	0	1	167.5	104.19	Non-HH	0	0	0	0		0	0	0	0	0	0	0	0	0	0	0	0	0	0	0	0	0	0	0	0	0	0
Van	262056	Cau		>60	Tumor-DISM	0	1	0	0	0	74	III	0	0	1	39.4566	0	0	1	162.5	104.19	Non-HH	0	0	0	0		0	0	0	0	0	0	0	0	0	0	0	0	0	0	0	0	0	0	0	0	0	0
Van	259882	Cau	2	<20	Tumor-DISM	0	1	0	0	0	11	I	1	0	0					146		Non-HH	0	0	0	0		0	0	0	0	0	0	0	0	0	0	0	0	0	0	0	0	0	0	0	0	0	0
Van	255370	CHI	3	40-50	Acne	1	0	0	0	1	47	II	0	1	0	18.591	0	1	0	159	47	Non-HH	0	0	0	0		0	0	0	0	0	0	0	0	0	0	0	0	0	0	0	0	0	0	0	0	0	0
Van	253851	CHI	3	20-30	Acne	1	0	0	0	1	28	I	1	0	0	18.776	0	1	0	164	50.5	Non-HH	0	0	0	0		0	0	0	0	0	0	0	0	0	0	0	0	0	0	0	0	0	0	0	0	0	0
Van	255437	CHI	3	20-30	Acne	1	0	0	0	1	24	I	1	0	0	19.5312	0	1	0	160	50	Non-HH	0	0	0	0		0	0	0	0	0	0	0	0	0	0	0	0	0	0	0	0	0	0	0	0	0	0
Van	246485	CHI	3	30-40	Acne	1	0	0	0	0	37	II	0	1	0	20.049	0	1	0	175	61.4	Non-HH	0	0	0	0		0	0	0	0	0	0	0	0	0	0	0	0	0	0	0	0	0	0	0	0	0	0
Van	256505	CHI	4	20-30	Acne	1	0	0	0	1	22	I	1	0	0	20.1951	0	1	0	162	53	Non-HH	0	0	0	0		0	0	0	0	0	0	0	0	0	0	0	0	0	0	0	0	0	0	0	0	0	0
Van	259085	CHI	4	30-40	Acne	1	0	0	0	0	39	II	0	1	0	20.7612	0	1	0	170	60	Non-HH	0	0	0	0		0	0	0	0	0	0	0	0	0	0	0	0	0	0	0	0	0	0	0	0	0	0
Van	260571	CHI	3	30-40	Acne	1	0	0	0	1	35	II	0	1	0	21.2344	0	1	0	160	54.36	Non-HH	0	0	0	0		0	0	0	0	0	0	0	0	0	0	0	0	0	0	0	0	0	0	0	0	0	0
Van	255347	CHI	4	30-40	Acne	1	0	0	0	1	31	II	0	1	0	21.9138	0	1	0	157.5	54.36	Non-HH	0	0	0	0		0	0	0	0	0	0	0	0	0	0	0	0	0	0	0	0	0	0	0	0	0	0
Van	251020	CHI	3	30-40	Acne	1	0	0	0	0	37	II	0	1	0	21.9713	0	1	0	172	65	Non-HH	0	0	0	0		0	0	0	0	0	0	0	0	0	0	0	0	0	0	0	0	0	0	0	0	0	0
Van	255303	CHI	3	<20	Acne	1	0	0	0	0	18	I	1	0	0	21.9774	0	1	0	181	72	Non-HH	0	0	0	0		0	0	0	0	0	0	0	0	0	0	0	0	0	0	0	0	0	0	1	1	0	0
Van	250082	CHI	3	<20	Acne	1	0	0	0	1	17	I	1	0	0	22.0741	0	1	0	152	51	Non-HH	0	0	0	0		0	0	0	0	0	0	0	0	0	0	0	0	0	0	0	0	0	0	0	0	0	0
Van	254817	CHI	4	30-40	Acne	1	0	0	0	0	37	II	0	1	0	22.7284	0	1	0	170	65.685	Non-HH	0	0	0	0		0	0	0	0	0	0	0	0	0	0	0	0	0	0	0	0	0	0	0	0	0	0
Van	195492	CHI	3	<20	Acne	1	0	0	0	0	17	I	1	0	0	22.9956	0	1	0	183	77.01	Non-HH	0	0	0	0		0	0	0	0	0	0	0	0	0	0	0	0	0	0	0	0	0	0	0	0	0	0
Van	262468	CHI	3	20-30	Acne	1	0	0	0	0	20	I	1	0	0	23.1351	0	1	0	177	72.48	Non-HH	0	0	0	0		0	0	0	0	0	0	0	0	0	0	0	0	0	0	0	0	0	0	2	1	1	0
Van	255400	CHI	4	20-30	Acne	1	0	0	0	0	25	I	1	0	0	23.4119	0	1	0	167.5	65.685	Non-HH	0	0	0	0		0	0	0	0	0	0	0	0	0	0	0	0	0	0	0	0	0	0	0	0	0	0
Van	255642	CHI	3	<20	Acne	1	0	0	0	1	19	I	1	0	0	18.0662	1	0	0	163	48	Non-HH	0	0	0	0		0	0	0	0	0	0	0	0	0	0	0	0	0	0	0	0	0	0	0	0	0	0
Van	254940	CHI	3	50-60	Acne	1	0	0	0	1	55	III	0	0	1	18.2222	1	0	0	150	41	Non-HH	0	0	0	0		0	0	0	0	0	0	0	0	0	0	0	0	0	0	0	0	0	0	0	0	0	0
Van	250904	CHI	4	20-30	Acne	1	0	0	0	1	27	I	1	0	0	18.292	1	0	0	163	48.6	Non-HH	0	0	0	0		0	0	0	0	0	0	0	0	0	0	0	0	0	0	0	0	0	0	0	0	0	0
Van	261384	CHI	3	20-30	Acne	1	0	0	0	0	22	I	1	0	0	18.3768	1	0	0	173	55	Non-HH	0	0	0	0		0	0	0	0	0	0	0	0	0	0	0	0	0	0	0	0	0	0	0	0	0	0
Van	244978	CHI	4	40-50	Acne	1	0	0	0	0	43	II	0	1	0	25.3515	0	0	1	172	75	Non-HH	0	0	0	0		0	0	0	0	0	0	0	0	0	0	0	0	0	0	0	0	0	0	0	0	0	0
Van	254838	CHI	3	<20	Acne	1	0	0	0	0	15	I	1	0	0	26.5648	0	0	1	180	86.07	Non-HH	0	0	0	0		0	0	0	0	0	0	0	0	0	0	0	0	0	0	0	0	0	0	0	0	0	0
Van	257481	CHI	4	50-60	Acne	1	0	0	0	0	58	III	0	0	1	28.2145	0	0	1	170	81.54	Non-HH	0	0	0	0		0	0	0	0	0	0	0	0	0	0	0	0	0	0	0	0	0	0	0	0	0	0
Van	90641	CHI	4	<20	ECZ	1	0	0	0	0	14	I	1	0	0	18.5903	0	1	0	171	54.36	Non-HH	0	0	0	0		0	0	0	0	0	0	0	0	0	0	0	0	0	0	0	0	0	0	0	0	0	0
Van	249286	CHI	4	<20	ECZ	1	0	0	0	1	6	I	1	0	0	18.595	0	1	0	110	22.5	Non-HH	0	0	0	0		0	0	0	0	0	0	0	0	0	0	0	0	0	0	0	0	0	0	0	0	0	0
Van	251890	CHI	4	50-60	ECZ	1	0	0	0	0	54	III	0	0	1	19.2294	0	1	0	175	58.89	Non-HH	0	0	0	0		0	0	0	0	0	0	0	0	0	0	0	0	0	0	0	0	0	0	0	0	0	0
Van	258973	CHI	3	<20	ECZ	1	0	0	0	1	18	I	1	0	0	19.6074	0	1	0	163	52.095	Non-HH	0	0	0	0		0	0	0	0	0	0	0	0	0	0	0	0	0	0	0	0	0	0	0	0	0	0
Van	260916	CHI	3	30-40	ECZ	1	0	0	0	1	38	II	0	1	0	19.7283	0	1	0	162.5	52.095	Non-HH	0	0	0	0		0	0	0	0	0	0	0	0	0	0	0	0	0	0	0	0	0	0	1	1	0	0
Van	261010	CHI	3	20-30	ECZ	1	0	0	0	1	22	I	1	0	0	19.7981	0	1	0	155	47.565	Non-HH	0	0	0	0		0	0	0	0	0	0	0	0	0	0	0	0	0	0	0	0	0	0	0	0	0	0
Van	250688	CHI	3	40-50	ECZ	1	0	0	0	1	49	II	0	1	0	19.8177	0	1	0	174	60	Non-HH	0	0	0	0		0	0	0	0	0	0	0	0	0	0	0	0	0	0	0	0	0	0	0	0	0	0
Van	250576	CHI	3	<20	ECZ	1	0	0	0	1	19	I	1	0	0	19.9228	0	1	0	161	51.642	Non-HH	0	0	0	0		0	0	0	0	0	0	0	0	0	0	0	0	0	0	0	0	0	0	1	1	0	0
Van	250949	CHI	3	50-60	ECZ	1	0	0	0	1	50	II	0	1	0	20	0	1	0	150	45	Non-HH	0	0	0	0		0	0	0	0	0	0	0	0	0	0	0	0	0	0	0	0	0	0	0	0	0	0
Van	255174	CHI	4	50-60	ECZ	1	0	0	0	0	58	III	0	0	1	20.0164	0	1	0	178	63.42	Non-HH	0	0	0	0		0	0	0	0	0	0	0	0	0	0	0	0	0	0	0	0	0	0	0	0	0	0
Van	254630	CHI	4	<20	ECZ	1	0	0	0	0	10	I	1	0	0	20.0288	0	1	0	158	50	Non-HH	0	0	0	0		0	0	0	0	0	0	0	0	0	0	0	0	0	0	0	0	0	0	0	0	0	0
Van	253870	CHI	4	<20	ECZ	1	0	0	0	0	13	I	1	0	0	20.1036	0	1	0	156	48.924	Non-HH	0	0	0	0		0	0	0	0	0	0	0	0	0	0	0	0	0	0	0	0	0	0	0	0	0	0
Van	252393	CHI	3	50-60	ECZ	1	0	0	0	0	57	III	0	0	1	20.2432	0	1	0	177	63.42	Non-HH	0	0	0	0		0	0	0	0	0	0	0	0	0	0	0	0	0	0	0	0	0	0	0	0	0	0
Van	255000	CHI	3	40-50	ECZ	1	0	0	0	1	41	II	0	1	0	20.4599	0	1	0	163	54.36	Non-HH	0	0	0	0		0	0	0	0	0	0	0	0	0	0	0	0	0	0	0	0	0	0	0	0	0	0
Van	254639	CHI	3	>60	ECZ	1	0	0	0	1	62	III	0	0	1	20.4758	0	1	0	156	49.83	Non-HH	0	0	0	0		0	0	0	0	0	0	0	0	0	0	0	0	0	0	0	0	0	0	0	0	0	0
Van	257984	CHI	4	<20	ECZ	1	0	0	0	1	7	I	1	0	0	20.552	0	1	0	115	27.18	Non-HH	0	0	0	0		0	0	0	0	0	0	0	0	0	0	0	0	0	0	0	0	0	0	0	0	0	0
Van	255499	CHI	4	>60	ECZ	1	0	0	0	0	72	III	0	0	1	20.7008	0	1	0	163	55	Non-HH	0	0	0	0		0	0	0	0	0	0	0	0	0	0	0	0	0	0	0	0	0	0	1	1	0	0
Van	257259	CHI	3	<20	ECZ	1	0	0	0	0	19	I	1	0	0	20.7612	0	1	0	170	60	Non-HH	0	0	0	0		0	0	0	0	0	0	0	0	0	0	0	0	0	0	0	0	0	0	0	0	0	0
Van	256406	CHI	3	40-50	ECZ	1	0	0	0	1	43	II	0	1	0	20.83	0	1	0	158	52	Non-HH	0	0	0	0		0	0	0	0	0	0	0	0	0	0	0	0	0	0	0	0	0	0	0	0	0	0
Van	254719	CHI	4	30-40	ECZ	1	0	0	0	1	31	II	0	1	0	20.99	0	1	0	167.5	58.89	Non-HH	0	0	0	0		0	0	0	0	0	0	0	0	0	0	0	0	0	0	0	0	0	0	0	0	0	0
Van	253769	CHI	4	<20	ECZ	1	0	0	0	0	16	I	1	0	0	21.0589	0	1	0	176	65.232	Non-HH	0	0	0	0		0	0	0	0	0	0	0	0	0	0	0	0	0	0	0	0	0	0	2	1	1	0
Van	248884	CHI	4	50-60	ECZ	1	0	0	0	0	52	III	0	0	1	21.1073	0	1	0	170	61	Non-HH	0	0	0	0		0	0	0	0	0	0	0	0	0	0	0	0	0	0	0	0	0	0	0	0	0	0
Van	256285	CHI	3	30-40	ECZ	1	0	0	0	0	39	II	0	1	0	21.1927	0	1	0	164	57	Non-HH	0	0	0	0		0	0	0	0	0	0	0	0	0	0	0	0	0	0	0	0	0	0	0	0	0	0
Van	253393	CHI	4	40-50	ECZ	1	0	0	0	0	45	II	0	1	0	21.2585	0	1	0	168	60	Non-HH	0	0	0	0		0	0	0	0	0	0	0	0	0	0	0	0	0	0	0	0	0	0	0	0	0	0
Van	255346	CHI	4	40-50	ECZ	1	0	0	0	1	49	II	0	1	0	21.4844	0	1	0	160	55	Non-HH	0	0	0	0		0	0	0	0	0	0	0	0	0	0	0	0	0	0	0	0	0	0	0	0	0	0
Van	253592	CHI	4	>60	ECZ	1	0	0	0	1	74	III	0	0	1	21.4844	0	1	0	160	55	Non-HH	0	0	0	0		0	0	0	0	0	0	0	0	0	0	0	0	0	0	0	0	0	0	2	1	1	0
Van	252560	CHI	4	<20	ECZ	1	0	0	0	0	11	I	1	0	0	21.6713	0	1	0	165	59	Non-HH	0	0	0	0		0	0	0	0	0	0	0	0	0	0	0	0	0	0	0	0	0	0	0	0	0	0
Van	254260	CHI	4	>60	ECZ	1	0	0	0	0	61	III	0	0	1	21.7973	0	1	0	167.5	61.155	Non-HH	0	0	0	0		0	0	0	0	0	0	0	0	0	0	0	0	0	0	0	0	0	0	0	0	0	0
Van	253325	CHI	4	20-30	ECZ	1	0	0	0	0	22	I	1	0	0	21.9446	0	1	0	170	63.42	Non-HH	0	0	0	0		0	0	0	0	0	0	0	0	0	0	0	0	0	0	0	0	0	0	0	0	0	0
Van	253218	CHI	4	50-60	ECZ	1	0	0	0	0	58	III	0	0	1	21.9446	0	1	0	170	63.42	Non-HH	0	0	0	0		0	0	0	0	0	0	0	0	0	0	0	0	0	0	0	0	0	0	0	0	0	0
Van	250900	CHI	4	30-40	ECZ	1	0	0	0	1	36	II	0	1	0	22.0317	0	1	0	158	55	Non-HH	0	0	0	0		0	0	0	0	0	0	0	0	0	0	0	0	0	0	0	0	0	0	0	0	0	0
Van	254169	CHI	4	>60	ECZ	1	0	0	0	0	80	III	0	0	1	22.1649	0	1	0	163	58.89	Non-HH	0	0	0	0		0	0	0	0	0	0	0	0	0	0	0	0	0	0	0	0	0	0	0	0	0	0
Van	252404	CHI	3	40-50	ECZ	1	0	0	0	1	49	II	0	1	0	22.1649	0	1	0	163	58.89	Non-HH	0	0	0	0		0	0	0	0	0	0	0	0	0	0	0	0	0	0	0	0	0	0	0	0	0	0
Van	255035	CHI	4	50-60	ECZ	1	0	0	0	1	59	III	0	0	1	22.2656	0	1	0	160	57	Non-HH	0	0	0	0		0	0	0	0	0	0	0	0	0	0	0	0	0	0	0	0	0	0	0	0	0	0
Van	116195	CHI	4	50-60	ECZ	1	0	0	0	0	58	III	0	0	1	22.3704	0	1	0	180	72.48	Non-HH	0	0	0	0		0	0	0	0	0	0	0	0	0	0	0	0	0	0	0	0	0	0	0	0	0	0
Van	255113	CHI	4	>60	ECZ	1	0	0	0	0	92	III	0	0	1	22.4628	0	1	0	165	61.155	Non-HH	0	0	0	0		0	0	0	0	0	0	0	0	0	0	0	0	0	0	0	0	0	0	0	0	0	0
Van	111885	CHI	3	50-60	ECZ	1	0	0	0	1	56	III	0	0	1	22.65	0	1	0	160	57.984	Non-HH	0	0	0	0		0	0	0	0	0	0	0	0	0	0	0	0	0	0	0	0	0	0	0	0	0	0
Van	254624	CHI	4	>60	ECZ	1	0	0	0	1	62	III	0	0	1	22.6562	0	1	0	160	58	Non-HH	0	0	0	0		0	0	0	0	0	0	0	0	0	0	0	0	0	0	0	0	0	0	0	0	0	0
Van	254626	CHI	4	<20	ECZ	1	0	0	0	1	10	I	1	0	0	22.6757	0	1	0	126	36	Non-HH	0	0	0	0		0	0	0	0	0	0	0	0	0	0	0	0	0	0	0	0	0	0	0	0	0	0
Van	105123	CHI	4	<20	ECZ	1	0	0	0	0	19	I	1	0	0	22.7284	0	1	0	170	65.685	Non-HH	0	0	0	0		0	0	0	0	0	0	0	0	0	0	0	0	0	0	0	0	0	0	0	0	0	0
Van	253767	CHI	4	>60	ECZ	1	0	0	0	0	63	III	0	0	1	22.8759	0	1	0	178	72.48	Non-HH	0	0	0	0		0	0	0	0	0	0	0	0	0	0	0	0	0	0	0	0	0	0	0	0	0	0
Van	261003	CHI	3	<20	ECZ	1	0	0	0	0	19	I	1	0	0	23.0704	0	1	0	188	81.54	Non-HH	0	0	0	0		0	0	0	0	0	0	0	0	0	0	0	0	0	0	0	0	0	0	0	0	0	0
Van	259958	CHI	4	20-30	ECZ	1	0	0	0	0	25	I	1	0	0	23.1481	0	1	0	180	75	Non-HH	0	0	0	0		0	0	0	0	0	0	0	0	0	0	0	0	0	0	0	0	0	0	0	0	0	0
Van	251140	CHI	4	30-40	ECZ	1	0	0	0	0	33	II	0	1	0	23.4119	0	1	0	167.5	65.685	Non-HH	0	0	0	0		0	0	0	0	0	0	0	0	0	0	0	0	0	0	0	0	0	0	1	1	0	0
Van	250284	CHI	4	>60	ECZ	1	0	0	0	1	84	III	0	0	1	23.59	0	1	0	158	58.89	Non-HH	0	0	0	0		0	0	0	0	0	0	0	0	0	0	0	0	0	0	0	0	0	0	1	1	0	0
Van	254959	CHI	3	20-30	ECZ	1	0	0	0	1	27	I	1	0	0	23.8887	0	1	0	160	61.155	Non-HH	0	0	0	0		0	0	0	0	0	0	0	0	0	0	0	0	0	0	0	0	0	0	0	0	0	0
Van	256145	CHI	3	>60	ECZ	1	0	0	0	1	88	III	0	0	1	23.8914	0	1	0	157	58.89	Non-HH	0	0	0	0		0	0	0	0	0	0	0	0	0	0	0	0	0	0	0	0	0	0	0	0	0	0
Van	254512	CHI	3	>60	ECZ	1	0	0	0	0	65	III	0	0	1	24.1391	0	1	0	170	69.762	Non-HH	0	0	0	0		0	0	0	0	0	0	0	0	0	0	0	0	0	0	0	0	0	0	0	0	0	0
Van	258299	CHI	4	>60	ECZ	1	0	0	0	0	62	III	0	0	1	24.281	0	1	0	171	71	Non-HH	0	0	0	0		0	0	0	0	0	0	0	0	0	0	0	0	0	0	0	0	0	0	0	0	0	0
Van	257853	CHI	4	>60	ECZ	1	0	0	0	0	64	III	0	0	1	24.3911	0	1	0	173	73	Non-HH	0	0	0	0		0	0	0	0	0	0	0	0	0	0	0	0	0	0	0	0	0	0	0	0	0	0
Van	254383	CHI	4	>60	ECZ	1	0	0	0	1	75	III	0	0	1	24.5273	0	1	0	147	53.001	Non-HH	0	0	0	0		0	0	0	0	0	0	0	0	0	0	0	0	0	0	0	0	0	0	0	0	0	0
Van	255237	CHI	3	>60	ECZ	1	0	0	0	0	74	III	0	0	1	24.9135	0	1	0	170	72	Non-HH	0	0	0	0		0	0	0	0	0	0	0	0	0	0	0	0	0	0	0	0	0	0	3	1	1	1
Van	254092	CHI	3	<20	ECZ	1	0	0	0	0	6	I	1	0	0	11.7574	1	0	0	121	17.214	Non-HH	0	0	0	0		0	0	0	0	0	0	0	0	0	0	0	0	0	0	0	0	0	0	1	1	0	0
Van	257448	CHI	3	<20	ECZ	1	0	0	0	0	5	I	1	0	0	15.2893	1	0	0	110	18.5	Non-HH	0	0	0	0		0	0	0	0	0	0	0	0	0	0	0	0	0	0	0	0	0	0	1	1	0	0
Van	255062	CHI	3	<20	ECZ	1	0	0	0	0	12	I	1	0	0	16.0965	1	0	0	178	51	Non-HH	0	0	0	0		0	0	0	0	0	0	0	0	0	0	0	0	0	0	0	0	0	0	0	0	0	0
Van	251069	CHI	4	>60	ECZ	1	0	0	0	1	60	III	0	0	1	16.5289	1	0	0	165	45	Non-HH	0	0	0	0		0	0	0	0	0	0	0	0	0	0	0	0	0	0	0	0	0	0	0	0	0	0
Van	252471	CHI	4	40-50	ECZ	1	0	0	0	1	45	II	0	1	0	16.6391	1	0	0	165	45.3	Non-HH	0	0	0	0		0	0	0	0	0	0	0	0	0	0	0	0	0	0	0	0	0	0	0	0	0	0
Van	89581	CHI	4	<20	ECZ	1	0	0	0	1	19	I	1	0	0	16.7969	1	0	0	160	43	Non-HH	0	0	0	0		0	0	0	0	0	0	0	0	0	0	0	0	0	0	0	0	0	0	0	0	0	0
Van	259959	CHI	3	50-60	ECZ	1	0	0	0	1	51	III	0	0	1	17.0656	1	0	0	155	41	Non-HH	0	0	0	0		0	0	0	0	0	0	0	0	0	0	0	0	0	0	0	0	0	0	1	1	0	0
Van	256870	CHI	3	<20	ECZ	1	0	0	0	1	0.75	I	1	0	0	17.5653	1	0	0	70	8.607	Non-HH	0	0	0	0		0	0	0	0	0	0	0	0	0	0	0	0	0	0	0	0	0	0	0	0	0	0
Van	260278	CHI	3	>60	ECZ	1	0	0	0	0	89	III	0	0	1	17.9702	1	0	0	165	48.924	Non-HH	0	0	0	0		0	0	0	0	0	0	0	0	0	0	0	0	0	0	0	0	0	0	0	0	0	0
Van	260823	CHI	4	50-60	ECZ	1	0	0	0	1	58	III	0	0	1	18.0128	1	0	0	162.5	47.565	Non-HH	0	0	0	0		0	0	0	0	0	0	0	0	0	0	0	0	0	0	0	0	0	0	2	1	1	0
Van	250762	CHI	4	50-60	ECZ	1	0	0	0	0	51	III	0	0	1	24.977	0	0	1	165	68	Non-HH	0	0	0	0		0	0	0	0	0	0	0	0	0	0	0	0	0	0	0	0	0	0	0	0	0	0
Van	255169	CHI	3	50-60	ECZ	1	0	0	0	1	50	II	0	1	0	25.4891	0	0	1	152	58.89	Non-HH	0	0	0	0		0	0	0	0	0	0	0	0	0	0	0	0	0	0	0	0	0	0	0	0	0	0
Van	259785	CHI	4	40-50	ECZ	1	0	0	0	0	46	II	0	1	0	25.9909	0	0	1	171	76	Non-HH	0	0	0	0		0	0	0	0	0	0	0	0	0	0	0	0	0	0	0	0	0	0	0	0	0	0
Van	256355	CHI	3	20-30	ECZ	1	0	0	0	1	28	I	1	0	0	26.1891	0	0	1	160	67.044	Non-HH	0	0	0	0		0	0	0	0	0	0	0	0	0	0	0	0	0	0	0	0	0	0	0	0	0	0
Van	259594	CHI	3	50-60	ECZ	1	0	0	0	0	51	III	0	0	1	26.6436	0	0	1	170	77	Non-HH	0	0	0	0		0	0	0	0	0	0	0	0	0	0	0	0	0	0	0	0	0	0	0	0	0	0
Van	253669	CHI	4	50-60	ECZ	1	0	0	0	0	52	III	0	0	1	26.8274	0	0	1	178	85	Non-HH	0	0	0	0		0	0	0	0	0	0	0	0	0	0	0	0	0	0	0	0	0	0	0	0	0	0
Van	259442	CHI	3	>60	ECZ	1	0	0	0	0	74	III	0	0	1	27.4484	0	0	1	167.5	77.01	Non-HH	0	0	0	0		0	0	0	0	0	0	0	0	0	0	0	0	0	0	0	0	0	0	0	0	0	0
Van	254414	CHI	4	>60	ECZ	1	0	0	0	0	61	III	0	0	1	27.4587	0	0	1	178	87	Non-HH	0	0	0	0		0	0	0	0	0	0	0	0	0	0	0	0	0	0	0	0	0	0	0	0	0	0
Van	257985	CHI	4	30-40	ECZ	1	0	0	0	0	33	II	0	1	0	27.6817	0	0	1	170	80	Non-HH	0	0	0	0		0	0	0	0	0	0	0	0	0	0	0	0	0	0	0	0	0	0	0	0	0	0
Van	260398	CHI	3	40-50	ECZ	1	0	0	0	1	44	II	0	1	0	27.9421	0	0	1	156	68	Non-HH	0	0	0	0		0	0	0	0	0	0	0	0	0	0	0	0	0	0	0	0	0	0	0	0	0	0
Van	254865	CHI	4	40-50	ECZ	1	0	0	0	1	44	II	0	1	0	29.3439	0	0	1	162	77.01	Non-HH	0	0	0	0		0	0	0	0	0	0	0	0	0	0	0	0	0	0	0	0	0	0	0	0	0	0
Van	254134	CHI	4	>60	ECZ	1	0	0	0	0	72	III	0	0	1	29.4685	0	0	1	170	85.164	Non-HH	0	0	0	0		0	0	0	0	0	0	0	0	0	0	0	0	0	0	0	0	0	0	0	0	0	0
Van	262396	CHI	3	>60	ECZ	1	0	0	0	0	74	III	0	0	1	30.1686	0	0	1	155	72.48	Non-HH	0	0	0	0		0	0	0	0	0	0	0	0	0	0	0	0	0	0	0	0	0	0	0	0	0	0
Van	261850	CHI	3	20-30	ECZ	1	0	0	0	0	28	I	1	0	0	33.8741	0	0	1	163	90	Non-HH	0	0	0	0		0	0	0	0	0	0	0	0	0	0	0	0	0	0	0	0	0	0	0	0	0	0
Van	254391	CHI	4	<20	ECZ	1	0	0	0	0	9	I	1	0	0					140		Non-HH	0	0	0	0		0	0	0	0	0	0	0	0	0	0	0	0	0	0	0	0	0	0	0	0	0	0
Van	258817	CHI	3	50-60	ECZ	1	0	0	0	1	52	III	0	0	1						67.95	Non-HH	0	0	0	0		0	0	0	0	0	0	0	0	0	0	0	0	0	0	0	0	0	0	0	0	0	0
Van	253724 (Del)	CHI	4	>60	ECZ	1	0	0	0	1	92	III	0	0	1					160		Non-HH	0	0	0	0		0	0	0	0	0	0	0	0	0	0	0	0	0	0	0	0	0	0	0	0	0	0
Van	257425	CHI	3	20-30	Hair Ds	1	0	0	0	1	24	I	1	0	0	18.75	0	1	0	160	48	Non-HH	0	0	0	0		0	0	0	0	0	0	0	0	0	0	0	0	0	0	0	0	0	0	0	0	0	0
Van	252773	CHI	4	20-30	Hair Ds	1	0	0	0	1	29	I	1	0	0	19.7283	0	1	0	162.5	52.095	Non-HH	0	0	0	0		0	0	0	0	0	0	0	0	0	0	0	0	0	0	0	0	0	0	1	1	0	0
Van	257619	CHI	3	30-40	Hair Ds	1	0	0	0	1	30	II	0	1	0	20.586	0	1	0	162.5	54.36	Non-HH	0	0	0	0		0	0	0	0	0	0	0	0	0	0	0	0	0	0	0	0	0	0	0	0	0	0
Van	250664	CHI	4	>60	Hair Ds	1	0	0	0	0	62	III	0	0	1	20.7313	0	1	0	178	65.685	Non-HH	0	0	0	0		0	0	0	0	0	0	0	0	0	0	0	0	0	0	0	0	0	0	0	0	0	0
Van	249441	CHI	4	50-60	Hair Ds	1	0	0	0	0	55	III	0	0	1	21.7181	0	1	0	173	65	Non-HH	0	0	0	0		0	0	0	0	0	0	0	0	0	0	0	0	0	0	0	0	0	0	1	1	0	0
Van	261000	CHI	3	40-50	Hair Ds	1	0	0	0	1	45	II	0	1	0	21.9098	0	1	0	162	57.5	Non-HH	0	0	0	0		0	0	0	0	0	0	0	0	0	0	0	0	0	0	0	0	0	0	0	0	0	0
Van	250166	CHI	3	40-50	Hair Ds	1	0	0	0	1	42	II	0	1	0	22.3015	0	1	0	162.5	58.89	Non-HH	0	0	0	0		0	0	0	0	0	0	0	0	0	0	0	0	0	0	0	0	0	0	1	1	0	0
Van	254643	CHI	3	<20	Hair Ds	1	0	0	0	0	19	I	1	0	0	22.7037	0	1	0	173	67.95	Non-HH	0	0	0	0		0	0	0	0	0	0	0	0	0	0	0	0	0	0	0	0	0	0	0	0	0	0
Van	260277	CHI	3	30-40	Hair Ds	1	0	0	0	0	38	II	0	1	0	22.7037	0	1	0	173	67.95	Non-HH	0	0	0	0		0	0	0	0	0	0	0	0	0	0	0	0	0	0	0	0	0	0	0	0	0	0
Van	257585	CHI	3	30-40	Hair Ds	1	0	0	0	1	30	II	0	1	0	23.5078	0	1	0	165	64	Non-HH	0	0	0	0		0	0	0	0	0	0	0	0	0	0	0	0	0	0	0	0	0	0	0	0	0	0
Van	253598	CHI	4	40-50	Hair Ds	1	0	0	0	0	40	II	0	1	0	25.4579	0	0	1	165	69.309	Non-HH	0	0	0	0		0	0	0	0	0	0	0	0	0	0	0	0	0	0	0	0	0	0	0	0	0	0
Van	249312	CHI	4	40-50	Hair Ds	1	0	0	0	0	42	II	0	1	0	26.6471	0	0	1	170	77.01	Non-HH	0	0	0	0		0	0	0	0	0	0	0	0	0	0	0	0	0	0	0	0	0	0	0	0	0	0
Van	258965	CHI	3	<20	INF	1	0	0	0	1	11.5	I	1	0	0	19.4648	0	1	0	160	49.83	Non-HH	0	0	0	0		0	0	0	0	0	0	0	0	0	0	0	0	0	0	0	0	0	0	0	0	0	0
Van	251145	CHI	3	30-40	INF	1	0	0	0	1	38	II	0	1	0	20.202	0	1	0	165	55	Non-HH	0	0	0	0		0	0	0	0	0	0	0	0	0	0	0	0	0	0	0	0	0	0	0	0	0	0
Van	255011	CHI	4	50-60	INF	1	0	0	0	0	56	III	0	0	1	20.7612	0	1	0	170	60	Non-HH	0	0	0	0		0	0	0	0	0	0	0	0	0	0	0	0	0	0	0	0	0	0	0	0	0	0
Van	255977	CHI	3	<20	INF	1	0	0	0	0	1.5	I	1	0	0	21.0937	0	1	0	80	13.5	Non-HH	0	0	0	0		0	0	0	0	0	0	0	0	0	0	0	0	0	0	0	0	0	0	0	0	0	0
Van	256146	CHI	3	>60	INF	1	0	0	0	1	82	III	0	0	1	21.9138	0	1	0	157.5	54.36	Non-HH	0	0	0	0		0	0	0	0	0	0	0	0	0	0	0	0	0	0	0	0	0	0	0	0	0	0
Van	258132	CHI	4	>60	INF	1	0	0	0	1	76	III	0	0	1	22.4617	0	1	0	157.5	55.719	Non-HH	0	0	0	0		0	0	0	0	0	0	0	0	0	0	0	0	0	0	0	0	0	0	0	0	0	0
Van	260718	CHI	3	<20	INF	1	0	0	0	0	8	I	1	0	0	22.5793	0	1	0	138	43	Non-HH	0	0	0	0		0	0	0	0	0	0	0	0	0	0	0	0	0	0	0	0	0	0	0	0	0	0
Van	260622	CHI	3	>60	INF	1	0	0	0	0	84	III	0	0	1	23.2948	0	1	0	165	63.42	Non-HH	0	0	0	0		0	0	0	0	0	0	0	0	0	0	0	0	0	0	0	0	0	0	1	1	0	0
Van	255360	CHI	4	50-60	INF	1	0	0	0	1	50	II	0	1	0	23.4375	0	1	0	160	60	Non-HH	0	0	0	0		0	0	0	0	0	0	0	0	0	0	0	0	0	0	0	0	0	0	0	0	0	0
Van	257970	CHI	3	40-50	INF	1	0	0	0	0	48	II	0	1	0	23.8751	0	1	0	165	65	Non-HH	0	0	0	0		0	0	0	0	0	0	0	0	0	0	0	0	0	0	0	0	0	0	0	0	0	0
Van	260651	CHI	3	30-40	INF	1	0	0	0	1	39	II	0	1	0	23.8751	0	1	0	165	65	Non-HH	0	0	0	0		0	0	0	0	0	0	0	0	0	0	0	0	0	0	0	0	0	0	1	1	0	0
Van	254473	CHI	4	40-50	INF	1	0	0	0	0	44	II	0	1	0	24.2215	0	1	0	170	70	Non-HH	0	0	0	0		0	0	0	0	0	0	0	0	0	0	0	0	0	0	0	0	0	0	1	1	0	0
Van	254774	CHI	5	>60	INF	1	0	0	0	0	66	III	0	0	1	24.5421	0	1	0	167.5	68.856	Non-HH	0	0	0	0		0	0	0	0	0	0	0	0	0	0	0	0	0	0	0	0	0	0	0	0	0	0
Van	255619	CHI	4	>60	INF	1	0	0	0	0	62	III	0	0	1	25.0796	0	0	1	170	72.48	Non-HH	0	0	0	0		0	0	0	0	0	0	0	0	0	0	0	0	0	0	0	0	0	0	0	0	0	0
Van	252576	CHI	4	30-40	INF	1	0	0	0	0	32	II	0	1	0	25.2493	0	0	1	178	80	Non-HH	0	0	0	0		0	0	0	0	0	0	0	0	0	0	0	0	0	0	0	0	0	0	1	1	0	0
Van	255067	CHI	3	50-60	INF	1	0	0	0	0	52	III	0	0	1	26.8274	0	0	1	178	85	Non-HH	0	0	0	0		0	0	0	0	0	0	0	0	0	0	0	0	0	0	0	0	0	0	0	0	0	0
Van	253467	CHI	3	<20	INF	1	0	0	0	0	14	I	1	0	0	30.3871	0	0	1	174	92	Non-HH	0	0	0	0		0	0	0	0	0	0	0	0	0	0	0	0	0	0	0	0	0	0	0	0	0	0
Van	254439	CHI	4	30-40	MISC	1	0	0	0	1	37	II	0	1	0	18.5681	0	1	0	167.5	52.095	Non-HH	0	0	0	0		0	0	0	0	0	0	0	0	0	0	0	0	0	0	0	0	0	0	0	0	0	0
Van	259264	CHI	3	<20	MISC	1	0	0	0	0	19	I	1	0	0	18.726	0	1	0	179	60	Non-HH	0	0	0	0		0	0	0	0	0	0	0	0	0	0	0	0	0	0	0	0	0	0	0	0	0	0
Van	261976	CHI	3	>60	MISC	1	0	0	0	1	66	III	0	0	1	18.7787	0	1	0	168	53.001	Non-HH	0	0	0	0		0	0	0	0	0	0	0	0	0	0	0	0	0	0	0	0	0	0	0	0	0	0
Van	262488	CHI	4	>60	MISC	1	0	0	0	0	75	III	0	0	1	18.8097	0	1	0	170	54.36	Non-HH	0	0	0	0		0	0	0	0	0	0	0	0	0	0	0	0	0	0	0	0	0	0	0	0	0	0
Van	252109	CHI	3	>60	MISC	1	0	0	0	1	64	III	0	0	1	18.8554	0	1	0	155	45.3	Non-HH	0	0	0	0		0	0	0	0	0	0	0	0	0	0	0	0	0	0	0	0	0	0	0	0	0	0
Van	250994	CHI	4	20-30	MISC	1	0	0	0	1	28	I	1	0	0	18.9392	0	1	0	168	53.454	Non-HH	0	0	0	0		0	0	0	0	0	0	0	0	0	0	0	0	0	0	0	0	0	0	1	1	0	0
Van	255327	CHI	4	>60	MISC	1	0	0	0	0	62	III	0	0	1	19.2294	0	1	0	175	58.89	Non-HH	0	0	0	0		0	0	0	0	0	0	0	0	0	0	0	0	0	0	0	0	0	0	0	0	0	0
Van	261198	CHI	3	40-50	MISC	1	0	0	0	1	40	II	0	1	0	19.5717	0	1	0	163	52	Non-HH	0	0	0	0		0	0	0	0	0	0	0	0	0	0	0	0	0	0	0	0	0	0	0	0	0	0
Van	260817	CHI	3	40-50	MISC	1	0	0	0	0	42	II	0	1	0	19.6072	0	1	0	169	56	Non-HH	0	0	0	0		0	0	0	0	0	0	0	0	0	0	0	0	0	0	0	0	0	0	0	0	0	0
Van	259264, brother	CHI	3	20-30	MISC	1	0	0	0	0	21	I	1	0	0	19.8407	0	1	0	181	65	Non-HH	0	0	0	0		0	0	0	0	0	0	0	0	0	0	0	0	0	0	0	0	0	0	0	0	0	0
Van	259268	CHI	3	40-50	MISC	1	0	0	0	1	46	II	0	1	0	19.9481	0	1	0	163	53	Non-HH	0	0	0	0		0	0	0	0	0	0	0	0	0	0	0	0	0	0	0	0	0	0	0	0	0	0
Van	260797	CHI	4	50-60	MISC	1	0	0	0	1	59	III	0	0	1	19.9669	0	1	0	165	54.36	Non-HH	0	0	0	0		0	0	0	0	0	0	0	0	0	0	0	0	0	0	0	0	0	0	0	0	0	0
Van	258447	CHI	3	>60	MISC	1	0	0	0	1	63	III	0	0	1	19.9792	0	1	0	155	48	Non-HH	0	0	0	0		0	0	0	0	0	0	0	0	0	0	0	0	0	0	0	0	0	0	0	0	0	0
Van	248324	CHI	3	40-50	MISC	1	0	0	0	1	46	II	0	1	0	20.0288	0	1	0	158	50	Non-HH	0	0	0	0		0	0	0	0	0	0	0	0	0	0	0	0	0	0	0	0	0	0	0	0	0	0
Van	252227	CHI	4	50-60	MISC	1	0	0	0	0	50	II	0	1	0	20.4739	0	1	0	176	63.42	Non-HH	0	0	0	0		0	0	0	0	0	0	0	0	0	0	0	0	0	0	0	0	0	0	0	0	0	0
Van	258351	CHI	3	20-30	MISC	1	0	0	0	0	27	I	1	0	0	20.7157	0	1	0	173	62	Non-HH	0	0	0	0		0	0	0	0	0	0	0	0	0	0	0	0	0	0	0	0	0	0	0	0	0	0
Van	162573	CHI	3	20-30	MISC	1	0	0	0	1	22	I	1	0	0	20.8778	0	1	0	166	57.531	Non-HH	0	0	0	0		0	0	0	0	0	0	0	0	0	0	0	0	0	0	0	0	0	0	0	0	0	0
Van	251296	CHI	3	20-30	MISC	1	0	0	0	1	27	I	1	0	0	20.9572	0	1	0	162	55	Non-HH	0	0	0	0		0	0	0	0	0	0	0	0	0	0	0	0	0	0	0	0	0	0	0	0	0	0
Van	261651	CHI	3	>60	MISC	1	0	0	0	1	60	III	0	0	1	21.0008	0	1	0	157.5	52.095	Non-HH	0	0	0	0		0	0	0	0	0	0	0	0	0	0	0	0	0	0	0	0	0	0	0	0	0	0
Van	256974	CHI	4	40-50	MISC	1	0	0	0	0	40	II	0	1	0	21.1902	0	1	0	173	63.42	Non-HH	0	0	0	0		0	0	0	0	0	0	0	0	0	0	0	0	0	0	0	0	0	0	0	0	0	0
Van	249286 M	CHI	3	40-50	MISC	1	0	0	0	1	46	II	0	1	0	21.2183	0	1	0	161	55	Non-HH	0	0	0	0		0	0	0	0	0	0	0	0	0	0	0	0	0	0	0	0	0	0	0	0	0	0
Van	254528	CHI	4	<20	MISC	1	0	0	0	1	17	I	1	0	0	21.5677	0	1	0	152	49.83	Non-HH	0	0	0	0		0	0	0	0	0	0	0	0	0	0	0	0	0	0	0	0	0	0	0	0	0	0
Van	249772	CHI	4	30-40	MISC	1	0	0	0	0	35	II	0	1	0	21.6429	0	1	0	183	72.48	Non-HH	0	0	0	0		0	0	0	0	0	0	0	0	0	0	0	0	0	0	0	0	0	0	1	1	0	0
Van	258921	CHI	4	>60	MISC	1	0	0	0	0	71	III	0	0	1	21.6837	0	1	0	155	52.095	Non-HH	0	0	0	0		0	0	0	0	0	0	0	0	0	0	0	0	0	0	0	0	0	0	0	0	0	0
Van	260715	CHI	3	>60	MISC	1	0	0	0	0	66	III	0	0	1	21.9446	0	1	0	170	63.42	Non-HH	0	0	0	0		0	0	0	0	0	0	0	0	0	0	0	0	0	0	0	0	0	0	0	0	0	0
Van	255252	CHI	3	50-60	MISC	1	0	0	0	1	56	III	0	0	1	22.4913	0	1	0	170	65	Non-HH	0	0	0	0		0	0	0	0	0	0	0	0	0	0	0	0	0	0	0	0	0	0	0	0	0	0
Van	259649	CHI	4	50-60	MISC	1	0	0	0	1	54	III	0	0	1	22.6264	0	1	0	155	54.36	Non-HH	0	0	0	0		0	0	0	0	0	0	0	0	0	0	0	0	0	0	0	0	0	0	1	1	0	0
Van	252473	CHI	4	40-50	MISC	1	0	0	0	1	45	II	0	1	0	22.6562	0	1	0	160	58	Non-HH	0	0	0	0		0	0	0	0	0	0	0	0	0	0	0	0	0	0	0	0	0	0	0	0	0	0
Van	260008	CHI	4	>60	MISC	1	0	0	0	0	60	III	0	0	1	22.7284	0	1	0	170	65.685	Non-HH	0	0	0	0		0	0	0	0	0	0	0	0	0	0	0	0	0	0	0	0	0	0	0	0	0	0
Van	254212	CHI	3	40-50	MISC	1	0	0	0	1	43	II	0	1	0	22.7732	0	1	0	165	62	Non-HH	0	0	0	0		0	0	0	0	0	0	0	0	0	0	0	0	0	0	0	0	0	0	0	0	0	0
Van	259264, father	CHI	3	40-50	MISC	1	0	0	0	0	47	II	0	1	0	22.8571	0	1	0	175	70	Non-HH	0	0	0	0		0	0	0	0	0	0	0	0	0	0	0	0	0	0	0	0	0	0	0	0	0	0
Van	259324	CHI	3	30-40	MISC	1	0	0	0	1	31	II	0	1	0	23.0039	0	1	0	160	58.89	Non-HH	0	0	0	0		0	0	0	0	0	0	0	0	0	0	0	0	0	0	0	0	0	0	1	1	0	0
Van	255069	CHI	3	50-60	MISC	1	0	0	0	1	54	III	0	0	1	23.0039	0	1	0	160	58.89	Non-HH	0	0	0	0		0	0	0	0	0	0	0	0	0	0	0	0	0	0	0	0	0	0	0	0	0	0
Van	255293	CHI	3	>60	MISC	1	0	0	0	1	63	III	0	0	1	23.1921	0	1	0	157.5	57.531	Non-HH	0	0	0	0		0	0	0	0	0	0	0	0	0	0	0	0	0	0	0	0	0	0	0	0	0	0
Van	258225	CHI	4	50-60	MISC	1	0	0	0	0	50	II	0	1	0	23.6713	0	1	0	178	75	Non-HH	0	0	0	0		0	0	0	0	0	0	0	0	0	0	0	0	0	0	0	0	0	0	0	0	0	0
Van	258967	CHI	3	<20	MISC	1	0	0	0	1	19	I	1	0	0	23.9824	0	1	0	170	69.309	Non-HH	0	0	0	0		0	0	0	0	0	0	0	0	0	0	0	0	0	0	0	0	0	0	0	0	0	0
Van	251287	CHI	3	30-40	MISC	1	0	0	0	1	35	II	0	1	0	24.1672	0	1	0	164	65	Non-HH	0	0	0	0		0	0	0	0	0	0	0	0	0	0	0	0	0	0	0	0	0	0	0	0	0	0
Van	256690	CHI	4	40-50	MISC	1	0	0	0	0	44	II	0	1	0	24.2192	0	1	0	167.5	67.95	Non-HH	0	0	0	0		0	0	0	0	0	0	0	0	0	0	0	0	0	0	0	0	0	0	0	0	0	0
Van	256997	CHI	4	40-50	MISC	1	0	0	0	1	47	II	0	1	0	24.3824	0	1	0	167	68	Non-HH	0	0	0	0		0	0	0	0	0	0	0	0	0	0	0	0	0	0	0	0	0	0	1	1	0	0
Van	256999	CHI	4	>60	MISC	1	0	0	0	1	73	III	0	0	1	24.4646	0	1	0	163	65	Non-HH	0	0	0	0		0	0	0	0	0	0	0	0	0	0	0	0	0	0	0	0	0	0	0	0	0	0
Van	260283	CHI	4	40-50	MISC	1	0	0	0	0	49	II	0	1	0	24.4676	0	1	0	180	79.275	Non-HH	0	0	0	0		0	0	0	0	0	0	0	0	0	0	0	0	0	0	0	0	0	0	1	1	0	0
Van	258341	CHI	4	<20	MISC	1	0	0	0	0	9	I	1	0	0	14.3854	1	0	0	137	27	Non-HH	0	0	0	0		0	0	0	0	0	0	0	0	0	0	0	0	0	0	0	0	0	0	0	0	0	0
Van	262843	CHI	3	20-30	MISC	1	0	0	0	0	20	I	1	0	0	15.7942	1	0	0	176	48.924	Non-HH	0	0	0	0		0	0	0	0	0	0	0	0	0	0	0	0	0	0	0	0	0	0	0	0	0	0
Van	254527	CHI	4	50-60	MISC	1	0	0	0	1	59	III	0	0	1	17.155	1	0	0	162.5	45.3	Non-HH	0	0	0	0		0	0	0	0	0	0	0	0	0	0	0	0	0	0	0	0	0	0	1	1	0	0
Van	252538	CHI	4	<20	MISC	1	0	0	0	0	15	I	1	0	0	17.5719	1	0	0	178.2	55.8	Non-HH	0	0	0	0		0	0	0	0	0	0	0	0	0	0	0	0	0	0	0	0	0	0	1	1	0	0
Van	261041	CHI	4	<20	MISC	1	0	0	0	0	14	I	1	0	0	17.6022	1	0	0	159	44.5	Non-HH	0	0	0	0		0	0	0	0	0	0	0	0	0	0	0	0	0	0	0	0	0	0	0	0	0	0
Van	257071	CHI	3	40-50	MISC	1	0	0	0	1	46	II	0	1	0	17.6552	1	0	0	168	49.83	Non-HH	0	0	0	0		0	0	0	0	0	0	0	0	0	0	0	0	0	0	0	0	0	0	0	0	0	0
Van	259609	CHI	4	20-30	MISC	1	0	0	0	0	21	I	1	0	0	18.163	1	0	0	173	54.36	Non-HH	0	0	0	0		0	0	0	0	0	0	0	0	0	0	0	0	0	0	0	0	0	0	0	0	0	0
Van	253149	CHI	3	<20	MISC	1	0	0	0	0	12	I	1	0	0	18.2414	1	0	0	149.5	40.77	Non-HH	0	0	0	0		0	0	0	0	0	0	0	0	0	0	0	0	0	0	0	0	0	0	0	0	0	0
Van	261433	CHI	3	>60	MISC	1	0	0	0	1	68	III	0	0	1	18.35	1	0	0	161	47.565	Non-HH	0	0	0	0		0	0	0	0	0	0	0	0	0	0	0	0	0	0	0	0	0	0	1	1	0	0
Van	261387	CHI	3	<20	MISC	1	0	0	0	0	14	I	1	0	0	25.0796	0	0	1	170	72.48	Non-HH	0	0	0	0		0	0	0	0	0	0	0	0	0	0	0	0	0	0	0	0	0	0	0	0	0	0
Van	254058	CHI	4	20-30	MISC	1	0	0	0	0	29	I	1	0	0	25.0796	0	0	1	170	72.48	Non-HH	0	0	0	0		0	0	0	0	0	0	0	0	0	0	0	0	0	0	0	0	0	0	0	0	0	0
Van	258021	CHI	4	>60	MISC	1	0	0	0	1	78	III	0	0	1	25.7292	0	0	1	157	63.42	Non-HH	0	0	0	0		0	0	0	0	0	0	0	0	0	0	0	0	0	0	0	0	0	0	0	0	0	0
Van	249286 F	CHI	4	50-60	MISC	1	0	0	0	0	50	II	0	1	0	25.9516	0	0	1	170	75	Non-HH	0	0	0	0		0	0	0	0	0	0	0	0	0	0	0	0	0	0	0	0	0	0	0	0	0	0
Van	252672	CHI	4	>60	MISC	1	0	0	0	0	86	III	0	0	1	26	0	0	1	150	58.5	Non-HH	0	0	0	0		0	0	0	0	0	0	0	0	0	0	0	0	0	0	0	0	0	0	0	0	0	0
Van	258282	CHI	4	30-40	MISC	1	0	0	0	0	39	II	0	1	0	26.6226	0	0	1	165	72.48	Non-HH	0	0	0	0		0	0	0	0	0	0	0	0	0	0	0	0	0	0	0	0	0	0	0	0	0	0
Van	253148	CHI	4	30-40	MISC	1	0	0	0	0	36	II	0	1	0	26.6471	0	0	1	170	77.01	Non-HH	0	0	0	0		0	0	0	0	0	0	0	0	0	0	0	0	0	0	0	0	0	0	0	0	0	0
Van	259035	CHI	4	>60	MISC	1	0	0	0	0	60	III	0	0	1	26.9896	0	0	1	170	78	Non-HH	0	0	0	0		0	0	0	0	0	0	0	0	0	0	0	0	0	0	0	0	0	0	0	0	0	0
Van	255338	CHI	4	50-60	MISC	1	0	0	0	0	56	III	0	0	1	27.7911	0	0	1	162.5	73.386	Non-HH	0	0	0	0		0	0	0	0	0	0	0	0	0	0	0	0	0	0	0	0	0	0	0	0	0	0
Van	242909	CHI	3	<20	MISC	1	0	0	0	0	16	I	1	0	0	29.2485	0	0	1	176	90.6	Non-HH	0	0	0	0		0	0	0	0	0	0	0	0	0	0	0	0	0	0	0	0	0	0	0	0	0	0
Van	260676	CHI	3	30-40	MISC	1	0	0	0	0	38	II	0	1	0	32.4886	0	0	1	171	95	Non-HH	0	0	0	0		0	0	0	0	0	0	0	0	0	0	0	0	0	0	0	0	0	0	1	1	0	0
Van	256247	CHI	4	30-40	PIG-MISC	1	0	0	0	1	37	II	0	1	0	18.7305	0	1	0	155	45	Non-HH	0	0	0	0		0	0	0	0	0	0	0	0	0	0	0	0	0	0	0	0	0	0	0	0	0	0
Van	258856	CHI	3	30-40	PIG-MISC	1	0	0	0	1	38	II	0	1	0	19.1327	0	1	0	168	54	Non-HH	0	0	0	0		0	0	0	0	0	0	0	0	0	0	0	0	0	0	0	0	0	0	0	0	0	0
Van	261503	CHI	4	50-60	PIG-MISC	1	0	0	0	1	52	III	0	0	1	19.135	0	1	0	165	52.095	Non-HH	0	0	0	0		0	0	0	0	0	0	0	0	0	0	0	0	0	0	0	0	0	0	0	0	0	0
Van	258342	CHI	4	40-50	PIG-MISC	1	0	0	0	1	40	II	0	1	0	19.1746	0	1	0	157.5	47.565	Non-HH	0	0	0	0		0	0	0	0	0	0	0	0	0	0	0	0	0	0	0	0	0	0	0	0	0	0
Van	254829	CHI	4	<20	PIG-MISC	1	0	0	0	0	6	I	1	0	0	19.2	0	1	0	125	30	Non-HH	0	0	0	0		0	0	0	0	0	0	0	0	0	0	0	0	0	0	0	0	0	0	0	0	0	0
Van	257792	CHI	4	40-50	PIG-MISC	1	0	0	0	1	46	II	0	1	0	19.2234	0	1	0	153	45	Non-HH	0	0	0	0		0	0	0	0	0	0	0	0	0	0	0	0	0	0	0	0	0	0	0	0	0	0
Van	250755	CHI	4	30-40	PIG-MISC	1	0	0	0	1	37	II	0	1	0	19.2706	0	1	0	157	47.5	Non-HH	0	0	0	0		0	0	0	0	0	0	0	0	0	0	0	0	0	0	0	0	0	0	0	0	0	0
Van	258529	CHI	3	30-40	PIG-MISC	1	0	0	0	1	37	II	0	1	0	19.3625	0	1	0	167	54	Non-HH	0	0	0	0		0	0	0	0	0	0	0	0	0	0	0	0	0	0	0	0	0	0	0	0	0	0
Van	261616	CHI	3	50-60	PIG-MISC	1	0	0	0	1	50	II	0	1	0	19.3821	0	1	0	159	49	Non-HH	0	0	0	0		0	0	0	0	0	0	0	0	0	0	0	0	0	0	0	0	0	0	0	0	0	0
Van	256880	CHI	4	30-40	PIG-MISC	1	0	0	0	1	38	II	0	1	0	19.5312	0	1	0	160	50	Non-HH	0	0	0	0		0	0	0	0	0	0	0	0	0	0	0	0	0	0	0	0	0	0	0	0	0	0
Van	259204	CHI	3	30-40	PIG-MISC	1	0	0	0	1	39	II	0	1	0	19.563	0	1	0	155	47	Non-HH	0	0	0	0		0	0	0	0	0	0	0	0	0	0	0	0	0	0	0	0	0	0	0	0	0	0
Van	261846	CHI	4	40-50	PIG-MISC	1	0	0	0	1	46	II	0	1	0	19.906	0	1	0	172	58.89	Non-HH	0	0	0	0		0	0	0	0	0	0	0	0	0	0	0	0	0	0	0	0	0	0	0	0	0	0
Van	258297	CHI	3	30-40	PIG-MISC	1	0	0	0	1	35	II	0	1	0	20.2232	0	1	0	168	57.078	Non-HH	0	0	0	0		0	0	0	0	0	0	0	0	0	0	0	0	0	0	0	0	0	0	0	0	0	0
Van	254330	CHI	3	40-50	PIG-MISC	1	0	0	0	1	49	II	0	1	0	20.4471	0	1	0	161	53.001	Non-HH	0	0	0	0		0	0	0	0	0	0	0	0	0	0	0	0	0	0	0	0	0	0	0	0	0	0
Van	260161	CHI	4	40-50	PIG-MISC	1	0	0	0	1	47	II	0	1	0	20.7031	0	1	0	160	53	Non-HH	0	0	0	0		0	0	0	0	0	0	0	0	0	0	0	0	0	0	0	0	0	0	0	0	0	0
Van	263194	CHI	4	30-40	PIG-MISC	1	0	0	0	0	32	II	0	1	0	20.7086	0	1	0	175	63.42	Non-HH	0	0	0	0		0	0	0	0	0	0	0	0	0	0	0	0	0	0	0	0	0	0	0	0	0	0
Van	258298	CHI	4	30-40	PIG-MISC	1	0	0	0	1	37	II	0	1	0	20.7133	0	1	0	162	54.36	Non-HH	0	0	0	0		0	0	0	0	0	0	0	0	0	0	0	0	0	0	0	0	0	0	0	0	0	0
Van	261580	CHI	3	50-60	PIG-MISC	1	0	0	0	1	50	II	0	1	0	20.7409	0	1	0	155	49.83	Non-HH	0	0	0	0		0	0	0	0	0	0	0	0	0	0	0	0	0	0	0	0	0	0	0	0	0	0
Van	258507	CHI	3	30-40	PIG-MISC	1	0	0	0	1	30	II	0	1	0	20.8117	0	1	0	155	50	Non-HH	0	0	0	0		0	0	0	0	0	0	0	0	0	0	0	0	0	0	0	0	0	0	0	0	0	0
Van	258085	CHI	3	40-50	PIG-MISC	1	0	0	0	1	45	II	0	1	0	21.1621	0	1	0	159	53.5	Non-HH	0	0	0	0		0	0	0	0	0	0	0	0	0	0	0	0	0	0	0	0	0	0	0	0	0	0
Van	257597	CHI	4	30-40	PIG-MISC	1	0	0	0	1	38	II	0	1	0	21.2585	0	1	0	168	60	Non-HH	0	0	0	0		0	0	0	0	0	0	0	0	0	0	0	0	0	0	0	0	0	0	0	0	0	0
Van	260650	CHI	3	40-50	PIG-MISC	1	0	0	0	1	41	II	0	1	0	21.3382	0	1	0	162	56	Non-HH	0	0	0	0		0	0	0	0	0	0	0	0	0	0	0	0	0	0	0	0	0	0	0	0	0	0
Van	259228	CHI	3	40-50	PIG-MISC	1	0	0	0	1	44	II	0	1	0	21.4844	0	1	0	160	55	Non-HH	0	0	0	0		0	0	0	0	0	0	0	0	0	0	0	0	0	0	0	0	0	0	2	1	1	0
Van	248781	CHI	4	40-50	PIG-MISC	1	0	0	0	0	41	II	0	1	0	21.6311	0	1	0	158	54	Non-HH	0	0	0	0		0	0	0	0	0	0	0	0	0	0	0	0	0	0	0	0	0	0	0	0	0	0
Van	253150	CHI	3	30-40	PIG-MISC	1	0	0	0	0	31	II	0	1	0	21.9446	0	1	0	170	63.42	Non-HH	0	0	0	0		0	0	0	0	0	0	0	0	0	0	0	0	0	0	0	0	0	0	0	0	0	0
Van	261573	CHI	4	>60	PIG-MISC	1	0	0	0	1	64	III	0	0	1	21.9598	0	1	0	152	50.736	Non-HH	0	0	0	0		0	0	0	0	0	0	0	0	0	0	0	0	0	0	0	0	0	0	0	0	0	0
Van	237187	CHI	4	50-60	PIG-MISC	1	0	0	0	1	58	III	0	0	1	22.2063	0	1	0	163	59	Non-HH	0	0	0	0		0	0	0	0	0	0	0	0	0	0	0	0	0	0	0	0	0	0	0	0	0	0
Van	257536	CHI	4	30-40	PIG-MISC	1	0	0	0	1	34	II	0	1	0	22.3757	0	1	0	161	58	Non-HH	0	0	0	0		0	0	0	0	0	0	0	0	0	0	0	0	0	0	0	0	0	0	0	0	0	0
Van	259124	CHI	3	>60	PIG-MISC	1	0	0	0	0	68	III	0	0	1	22.4628	0	1	0	165	61.155	Non-HH	0	0	0	0		0	0	0	0	0	0	0	0	0	0	0	0	0	0	0	0	0	0	0	0	0	0
Van	260064	CHI	4	40-50	PIG-MISC	1	0	0	0	1	41	II	0	1	0	22.5059	0	1	0	163	59.796	Non-HH	0	0	0	0		0	0	0	0	0	0	0	0	0	0	0	0	0	0	0	0	0	0	0	0	0	0
Van	254748	CHI	3	20-30	PIG-MISC	1	0	0	0	1	26	I	1	0	0	23.03	0	1	0	168	65	Non-HH	0	0	0	0		0	0	0	0	0	0	0	0	0	0	0	0	0	0	0	0	0	0	0	0	0	0
Van	256442	CHI	4	50-60	PIG-MISC	1	0	0	0	1	59	III	0	0	1	23.59	0	1	0	158	58.89	Non-HH	0	0	0	0		0	0	0	0	0	0	0	0	0	0	0	0	0	0	0	0	0	0	0	0	0	0
Van	249771	CHI	3	<20	PIG-MISC	1	0	0	0	1	3	I	1	0	0	23.7253	0	1	0	155	57	Non-HH	0	0	0	0		0	0	0	0	0	0	0	0	0	0	0	0	0	0	0	0	0	0	0	0	0	0
Van	249058	CHI	4	40-50	PIG-MISC	1	0	0	0	1	49	II	0	1	0	24.3613	0	1	0	150	54.813	Non-HH	0	0	0	0		0	0	0	0	0	0	0	0	0	0	0	0	0	0	0	0	0	0	0	0	0	0
Van	258249	CHI	4	50-60	PIG-MISC	1	0	0	0	1	54	III	0	0	1	24.4195	0	1	0	160	62.514	Non-HH	0	0	0	0		0	0	0	0	0	0	0	0	0	0	0	0	0	0	0	0	0	0	0	0	0	0
Van	248567	CHI	3	<20	PIG-MISC	1	0	0	0	1	13	I	1	0	0	15.0597	1	0	0	165	41	Non-HH	0	0	0	0		0	0	0	0	0	0	0	0	0	0	0	0	0	0	0	0	0	0	0	0	0	0
Van	250737	CHI	4	>60	PIG-MISC	1	0	0	0	1	71	III	0	0	1	16.8889	1	0	0	150	38	Non-HH	0	0	0	0		0	0	0	0	0	0	0	0	0	0	0	0	0	0	0	0	0	0	0	0	0	0
Van	257954	CHI	4	>60	PIG-MISC	1	0	0	0	0	64	III	0	0	1	17.6309	1	0	0	165	48	Non-HH	0	0	0	0		0	0	0	0	0	0	0	0	0	0	0	0	0	0	0	0	0	0	0	0	0	0
Van	258216	CHI	4	30-40	PIG-MISC	1	0	0	0	1	35	II	0	1	0	17.6953	1	0	0	160	45.3	Non-HH	0	0	0	0		0	0	0	0	0	0	0	0	0	0	0	0	0	0	0	0	0	0	0	0	0	0
Van	129082	CHI	4	40-50	PIG-MISC	1	0	0	0	1	45	II	0	1	0	17.6953	1	0	0	160	45.3	Non-HH	0	0	0	0		0	0	0	0	0	0	0	0	0	0	0	0	0	0	0	0	0	0	1	1	0	0
Van	250910	CHI	4	50-60	PIG-MISC	1	0	0	0	0	52	III	0	0	1	25.0865	0	0	1	170	72.5	Non-HH	0	0	0	0		0	0	0	0	0	0	0	0	0	0	0	0	0	0	0	0	0	0	0	0	0	0
Van	959594	CHI	3	50-60	PIG-MISC	1	0	0	0	1	52	III	0	0	1	25.3906	0	0	1	160	65	Non-HH	0	0	0	0		0	0	0	0	0	0	0	0	0	0	0	0	0	0	0	0	0	0	0	0	0	0
Van	252902	CHI	4	>60	PIG-MISC	1	0	0	0	0	64	III	0	0	1	26.6234	0	0	1	167	74.25	Non-HH	0	0	0	0		0	0	0	0	0	0	0	0	0	0	0	0	0	0	0	0	0	0	0	0	0	0
Van	252623	CHI	4	>60	PIG-MISC	1	0	0	0	1	74	III	0	0	1	26.8969	0	0	1	160	68.856	Non-HH	0	0	0	0		0	0	0	0	0	0	0	0	0	0	0	0	0	0	0	0	0	0	0	0	0	0
Van	248730	CHI	4	>60	PIG-MISC	1	0	0	0	1	82	III	0	0	1	28.1337	0	0	1	152	65	Non-HH	0	0	0	0		0	0	0	0	0	0	0	0	0	0	0	0	0	0	0	0	0	0	0	0	0	0
Van	259066	CHI	3	40-50	PIG-MISC	1	0	0	0	0	46	II	0	1	0	31.1419	0	0	1	170	90	Non-HH	0	0	0	0		0	0	0	0	0	0	0	0	0	0	0	0	0	0	0	0	0	0	0	0	0	0
Van	256749	CHI	3	30-40	PIG-MISC	1	0	0	0	1	35	II	0	1	0					150		Non-HH	0	0	0	0		0	0	0	0	0	0	0	0	0	0	0	0	0	0	0	0	0	0	0	0	0	0
Van	259274	CHI	3	20-30	PIG-VIT	1	0	0	0	1	26	I	1	0	0	18.8189	0	1	0	163	50	Non-HH	0	0	0	0		0	0	0	0	0	0	0	0	0	0	0	0	0	0	0	0	0	0	0	0	0	0
Van	251148	CHI	4	50-60	PIG-VIT	1	0	0	0	0	57	III	0	0	1	20.7989	0	1	0	165	56.625	Non-HH	0	0	0	0		0	0	0	0	0	0	0	0	0	0	0	0	0	0	0	0	0	0	0	0	0	0
Van	251227	CHI	3	50-60	PIG-VIT	1	0	0	0	1	58	III	0	0	1	21.0574	0	1	0	160	53.907	Non-HH	0	0	0	0		0	0	0	0	0	0	0	0	0	0	0	0	0	0	0	0	0	0	0	0	0	0
Van	254339	CHI	4	50-60	PIG-VIT	1	0	0	0	0	58	III	0	0	1	21.5072	0	1	0	168	60.702	Non-HH	0	0	0	0		0	0	0	0	0	0	0	0	0	0	0	0	0	0	0	0	0	0	0	0	0	0
Van	257538	CHI	3	50-60	PIG-VIT	1	0	0	0	0	58	III	0	0	1	25.7354	0	0	1	178	81.54	Non-HH	0	0	0	0		0	0	0	0	0	0	0	0	0	0	0	0	0	0	0	0	0	0	0	0	0	0
Van	250699	CHI	4	50-60	PIG-VIT	1	0	0	0	1	55	III	0	0	1	26.0773	0	0	1	152	60.249	Non-HH	0	0	0	0		0	0	0	0	0	0	0	0	0	0	0	0	0	0	0	0	0	0	0	0	0	0
Van	255581	CHI	3	>60	PIG-VIT	1	0	0	0	0	77	III	0	0	1	27.2509	0	0	1	167	76	Non-HH	0	0	0	0		0	0	0	0	0	0	0	0	0	0	0	0	0	0	0	0	0	0	0	0	0	0
Van	253553	CHI	4	50-60	PIG-VIT	1	0	0	0	1	55	III	0	0	1	36.469	0	0	1	152	84.258	Non-HH	0	0	0	0		0	0	0	0	0	0	0	0	0	0	0	0	0	0	0	0	0	0	0	0	0	0
Van	259119	CHI	3	50-60	PSO	1	0	0	0	1	56	III	0	0	1	19.8503	0	1	0	162	52.095	Non-HH	0	0	0	0		0	0	0	0	0	0	0	0	0	0	0	0	0	0	0	0	0	0	0	0	0	0
Van	259966	CHI	3	30-40	PSO	1	0	0	0	1	34	II	0	1	0	20.3383	0	1	0	176	63	Non-HH	0	0	0	0		0	0	0	0	0	0	0	0	0	0	0	0	0	0	0	0	0	0	0	0	0	0
Van	157538	CHI	3	30-40	PSO	1	0	0	0	0	35	II	0	1	0	21.4619	0	1	0	178	68	Non-HH	0	0	0	0		0	0	0	0	0	0	0	0	0	0	0	0	0	0	0	0	0	0	0	0	0	0
Van	256042	CHI	3	20-30	PSO	1	0	0	0	1	25	I	1	0	0	21.5677	0	1	0	152	49.83	Non-HH	0	0	0	0		0	0	0	0	0	0	0	0	0	0	0	0	0	0	0	0	0	0	1	1	0	0
Van	258334	CHI	4	>60	PSO	1	0	0	0	1	80	III	0	0	1	21.5883	0	1	0	160	55.266	Non-HH	0	0	0	0		0	0	0	0	0	0	0	0	0	0	0	0	0	0	0	0	0	0	2	1	1	0
Van	258562	CHI	4	50-60	PSO	1	0	0	0	1	51	III	0	0	1	22.5827	0	1	0	163	60	Non-HH	0	0	0	0		0	0	0	0	0	0	0	0	0	0	0	0	0	0	0	0	0	0	1	1	0	0
Van	257967	CHI	4	>60	PSO	1	0	0	0	0	73	III	0	0	1	22.7284	0	1	0	170	65.685	Non-HH	0	0	0	0		0	0	0	0	0	0	0	0	0	0	0	0	0	0	0	0	0	0	0	0	0	0
Van	250609	CHI	3	20-30	PSO	1	0	0	0	0	22	I	1	0	0	23.1206	0	1	0	174	70	Non-HH	0	0	0	0		0	0	0	0	0	0	0	0	0	0	0	0	0	0	0	0	0	0	2	1	1	0
Van	256536	CHI	4	50-60	PSO	1	0	0	0	0	55	III	0	0	1	23.8887	0	1	0	160	61.155	Non-HH	0	0	0	0		0	0	0	0	0	0	0	0	0	0	0	0	0	0	0	0	0	0	0	0	0	0
Van	250715	CHI	3	>60	PSO	1	0	0	0	1	61	III	0	0	1	24.4195	0	1	0	160	62.514	Non-HH	0	0	0	0		0	0	0	0	0	0	0	0	0	0	0	0	0	0	0	0	0	0	0	0	0	0
Van	134493	CHI	4	40-50	PSO	1	0	0	0	1	40	II	0	1	0	17.7154	1	0	0	168	50	Non-HH	0	0	0	0		0	0	0	0	0	0	0	0	0	0	0	0	0	0	0	0	0	0	0	0	0	0
Van	258257	CHI	4	30-40	PSO	1	0	0	0	0	32	II	0	1	0	25.7276	0	0	1	173	77	Non-HH	0	0	0	0		0	0	0	0	0	0	0	0	0	0	0	0	0	0	0	0	0	0	0	0	0	0
Van	256453	CHI	4	50-60	PSO	1	0	0	0	1	57	III	0	0	1	25.7325	0	0	1	162.5	67.95	Non-HH	0	0	0	0		0	0	0	0	0	0	0	0	0	0	0	0	0	0	0	0	0	0	0	0	0	0
Van	258368	CHI	4	40-50	PSO	1	0	0	0	0	40	II	0	1	0	25.763	0	0	1	174	78	Non-HH	0	0	0	0		0	0	0	0	0	0	0	0	0	0	0	0	0	0	0	0	0	0	0	0	0	0
Van	254735	CHI	4	50-60	PSO	1	0	0	0	0	53	III	0	0	1	27.3649	0	0	1	175	83.805	Non-HH	0	0	0	0		0	0	0	0	0	0	0	0	0	0	0	0	0	0	0	0	0	0	0	0	0	0
Van	253171	CHI	4	40-50	PSO	1	0	0	0	0	49	II	0	1	0	28.7319	0	0	1	176	89	Non-HH	0	0	0	0		0	0	0	0	0	0	0	0	0	0	0	0	0	0	0	0	0	0	0	0	0	0
Van	255253	CHI	3	40-50	Ros	1	0	0	0	1	44	II	0	1	0	18.8189	0	1	0	163	50	Non-HH	0	0	0	0		0	0	0	0	0	0	0	0	0	0	0	0	0	0	0	0	0	0	0	0	0	0
Van	251817	CHI	3	30-40	Ros	1	0	0	0	1	37	II	0	1	0	19.1953	0	1	0	163	51	Non-HH	0	0	0	0		0	0	0	0	0	0	0	0	0	0	0	0	0	0	0	0	0	0	0	0	0	0
Van	253542	CHI	3	50-60	Ros	1	0	0	0	0	58	III	0	0	1	19.5463	0	1	0	173	58.5	Non-HH	0	0	0	0		0	0	0	0	0	0	0	0	0	0	0	0	0	0	0	0	0	0	0	0	0	0
Van	258248	CHI	4	50-60	Ros	1	0	0	0	1	50	II	0	1	0	22.1003	0	1	0	162	58	Non-HH	0	0	0	0		0	0	0	0	0	0	0	0	0	0	0	0	0	0	0	0	0	0	1	1	0	0
Van	254488	CHI	3	40-50	Ros	1	0	0	0	1	40	II	0	1	0	18.35	1	0	0	161	47.565	Non-HH	0	0	0	0		0	0	0	0	0	0	0	0	0	0	0	0	0	0	0	0	0	0	1	1	0	0
Van	156359	CHI	4	>60	Ros	1	0	0	0	0	75	III	0	0	1	25.1461	0	0	1	175	77.01	Non-HH	0	0	0	0		0	0	0	0	0	0	0	0	0	0	0	0	0	0	0	0	0	0	0	0	0	0
Van	255806	CHI	4	>60	Ros	1	0	0	0	1	63	III	0	0	1	25.4046	0	0	1	158	63.42	Non-HH	0	0	0	0		0	0	0	0	0	0	0	0	0	0	0	0	0	0	0	0	0	0	0	0	0	0
Van	257454	CHI	4	>60	Ros	1	0	0	0	0	73	III	0	0	1	26.4903	0	0	1	170	76.557	Non-HH	0	0	0	0		0	0	0	0	0	0	0	0	0	0	0	0	0	0	0	0	0	0	0	0	0	0
Van	261740	CHI	4	50-60	Ros	1	0	0	0	0	57	III	0	0	1	27.6817	0	0	1	170	80	Non-HH	0	0	0	0		0	0	0	0	0	0	0	0	0	0	0	0	0	0	0	0	0	0	0	0	0	0
Van	254423	CHI	3	<20	Scar	1	0	0	0	0	16	I	1	0	0	18.5185	0	1	0	180	60	Non-HH	0	0	0	0		0	0	0	0	0	0	0	0	0	0	0	0	0	0	0	0	0	0	0	0	0	0
Van	259025	CHI	3	20-30	Scar	1	0	0	0	1	23	I	1	0	0	19.0677	0	1	0	157	47	Non-HH	0	0	0	0		0	0	0	0	0	0	0	0	0	0	0	0	0	0	0	0	0	0	0	0	0	0
Van	255554	CHI	3	20-30	Scar	1	0	0	0	1	26	I	1	0	0	19.3754	0	1	0	167.5	54.36	Non-HH	0	0	0	0		0	0	0	0	0	0	0	0	0	0	0	0	0	0	0	0	0	0	0	0	0	0
Van	258305	CHI	4	30-40	Scar	1	0	0	0	1	32	II	0	1	0	19.7283	0	1	0	162.5	52.095	Non-HH	0	0	0	0		0	0	0	0	0	0	0	0	0	0	0	0	0	0	0	0	0	0	0	0	0	0
Van	112235	CHI	3	50-60	Scar	1	0	0	0	1	58	III	0	0	1	21.9446	0	1	0	170	63.42	Non-HH	0	0	0	0		0	0	0	0	0	0	0	0	0	0	0	0	0	0	0	0	0	0	0	0	0	0
Van	250058	CHI	3	30-40	Scar	1	0	0	0	1	39	II	0	1	0	22.4813	0	1	0	162	59	Non-HH	0	0	0	0		0	0	0	0	0	0	0	0	0	0	0	0	0	0	0	0	0	0	0	0	0	0
Van	255291	CHI	4	<20	Scar	1	0	0	0	0	11	I	1	0	0	22.7694	0	1	0	154	54	Non-HH	0	0	0	0		0	0	0	0	0	0	0	0	0	0	0	0	0	0	0	0	0	0	1	1	0	0
Van	253261	CHI	4	50-60	Scar	1	0	0	0	1	58	III	0	0	1	23.3726	0	1	0	152	54	Non-HH	0	0	0	0		0	0	0	0	0	0	0	0	0	0	0	0	0	0	0	0	0	0	0	0	0	0
Van	259224	CHI	3	<20	Scar	1	0	0	0	1	16	I	1	0	0	23.4375	0	1	0	160	60	Non-HH	0	0	0	0		0	0	0	0	0	0	0	0	0	0	0	0	0	0	0	0	0	0	0	0	0	0
Van	254166	CHI	3	>60	Scar	1	0	0	0	1	74	III	0	0	1	24.3418	0	1	0	157	60	Non-HH	0	0	0	0		0	0	0	0	0	0	0	0	0	0	0	0	0	0	0	0	0	0	0	0	0	0
Van	257136	CHI	4	>60	Scar	1	0	0	0	0	69	III	0	0	1	26.3336	0	0	1	170	76.104	Non-HH	0	0	0	0		0	0	0	0	0	0	0	0	0	0	0	0	0	0	0	0	0	0	1	1	0	0
Van	254361	CHI	3	30-40	Scar	1	0	0	0	0	35	II	0	1	0	28.3675	0	0	1	183	95	Non-HH	0	0	0	0		0	0	0	0	0	0	0	0	0	0	0	0	0	0	0	0	0	0	0	0	0	0
Van	251366	CHI	4	30-40	Tumor-BN	1	0	0	0	1	32	II	0	1	0	18.8189	0	1	0	163	50	Non-HH	0	0	0	0		0	0	0	0	0	0	0	0	0	0	0	0	0	0	0	0	0	0	0	0	0	0
Van	255995	CHI	4	30-40	Tumor-BN	1	0	0	0	1	38	II	0	1	0	19.1111	0	1	0	150	43	Non-HH	0	0	0	0		0	0	0	0	0	0	0	0	0	0	0	0	0	0	0	0	0	0	0	0	0	0
Van	251373	CHI	3	40-50	Tumor-BN	1	0	0	0	0	45	II	0	1	0	19.3698	0	1	0	176	60	Non-HH	0	0	0	0		0	0	0	0	0	0	0	0	0	0	0	0	0	0	0	0	0	0	0	0	0	0
Van	254375	CHI	3	<20	Tumor-BN	1	0	0	0	1	14	I	1	0	0	19.4674	0	1	0	165	53	Non-HH	0	0	0	0		0	0	0	0	0	0	0	0	0	0	0	0	0	0	0	0	0	0	2	1	1	0
Van	250953	CHI	2	>60	Tumor-BN	1	0	0	0	0	85	III	0	0	1	19.5988	0	1	0	180	63.5	Non-HH	0	0	0	0		0	0	0	0	0	0	0	0	0	0	0	0	0	0	0	0	0	0	0	0	0	0
Van	255082	CHI	4	>60	Tumor-BN	1	0	0	0	1	74	III	0	0	1	19.7981	0	1	0	155	47.565	Non-HH	0	0	0	0		0	0	0	0	0	0	0	0	0	0	0	0	0	0	0	0	0	0	0	0	0	0
Van	254619	CHI	4	50-60	Tumor-BN	1	0	0	0	1	53	III	0	0	1	19.9669	0	1	0	165	54.36	Non-HH	0	0	0	0		0	0	0	0	0	0	0	0	0	0	0	0	0	0	0	0	0	0	0	0	0	0
Van	261882	CHI	3	30-40	Tumor-BN	1	0	0	0	1	37	II	0	1	0	19.9792	0	1	0	155	48	Non-HH	0	0	0	0		0	0	0	0	0	0	0	0	0	0	0	0	0	0	0	0	0	0	0	0	0	0
Van	262306	CHI	4	20-30	Tumor-BN	1	0	0	0	1	29	I	1	0	0	20.1189	0	1	0	163	53.454	Non-HH	0	0	0	0		0	0	0	0	0	0	0	0	0	0	0	0	0	0	0	0	0	0	0	0	0	0
Van	254979	CHI	4	40-50	Tumor-BN	1	0	0	0	0	49	II	0	1	0	20.2204	0	1	0	170	58.437	Non-HH	0	0	0	0		0	0	0	0	0	0	0	0	0	0	0	0	0	0	0	0	0	0	0	0	0	0
Van	260618	CHI	3	50-60	Tumor-BN	1	0	0	0	1	59	III	0	0	1	20.2997	0	1	0	165	55.266	Non-HH	0	0	0	0		0	0	0	0	0	0	0	0	0	0	0	0	0	0	0	0	0	0	0	0	0	0
Van	255696	CHI	3	30-40	Tumor-BN	1	0	0	0	1	38	II	0	1	0	20.3223	0	1	0	166	56	Non-HH	0	0	0	0		0	0	0	0	0	0	0	0	0	0	0	0	0	0	0	0	0	0	0	0	0	0
Van	260977	CHI	3	>60	Tumor-BN	1	0	0	0	1	76	III	0	0	1	20.3496	0	1	0	160	52.095	Non-HH	0	0	0	0		0	0	0	0	0	0	0	0	0	0	0	0	0	0	0	0	0	0	0	0	0	0
Van	254612	CHI	4	40-50	Tumor-BN	1	0	0	0	0	43	II	0	1	0	20.4604	0	1	0	169	58.437	Non-HH	0	0	0	0		0	0	0	0	0	0	0	0	0	0	0	0	0	0	0	0	0	0	0	0	0	0
Van	257463	CHI	4	40-50	Tumor-BN	1	0	0	0	1	43	II	0	1	0	20.5457	0	1	0	156	50	Non-HH	0	0	0	0		0	0	0	0	0	0	0	0	0	0	0	0	0	0	0	0	0	0	0	0	0	0
Van	254531	CHI	4	>60	Tumor-BN	1	0	0	0	1	89	III	0	0	1	20.5834	0	1	0	157	50.736	Non-HH	0	0	0	0		0	0	0	0	0	0	0	0	0	0	0	0	0	0	0	0	0	0	0	0	0	0
Van	254139	CHI	3	30-40	Tumor-BN	1	0	0	0	1	34	II	0	1	0	20.586	0	1	0	162.5	54.36	Non-HH	0	0	0	0		0	0	0	0	0	0	0	0	0	0	0	0	0	0	0	0	0	0	0	0	0	0
Van	261744	CHI	3	40-50	Tumor-BN	1	0	0	0	1	42	II	0	1	0	20.7008	0	1	0	163	55	Non-HH	0	0	0	0		0	0	0	0	0	0	0	0	0	0	0	0	0	0	0	0	0	0	0	0	0	0
Van	249900	CHI	4	40-50	Tumor-BN	1	0	0	0	1	43	II	0	1	0	20.7031	0	1	0	160	53	Non-HH	0	0	0	0		0	0	0	0	0	0	0	0	0	0	0	0	0	0	0	0	0	0	0	0	0	0
Van	261159	CHI	3	>60	Tumor-BN	1	0	0	0	1	86	III	0	0	1	20.8117	0	1	0	155	50	Non-HH	0	0	0	0		0	0	0	0	0	0	0	0	0	0	0	0	0	0	0	0	0	0	1	1	0	0
Van	257913	CHI	4	30-40	Tumor-BN	1	0	0	0	1	37	II	0	1	0	21.2585	0	1	0	168	60	Non-HH	0	0	0	0		0	0	0	0	0	0	0	0	0	0	0	0	0	0	0	0	0	0	0	0	0	0
Van	253719	CHI	3	>60	Tumor-BN	1	0	0	0	0	78	III	0	0	1	21.4462	0	1	0	178	67.95	Non-HH	0	0	0	0		0	0	0	0	0	0	0	0	0	0	0	0	0	0	0	0	0	0	0	0	0	0
Van	257965	CHI	4	40-50	Tumor-BN	1	0	0	0	1	41	II	0	1	0	21.4462	0	1	0	178	67.95	Non-HH	0	0	0	0		0	0	0	0	0	0	0	0	0	0	0	0	0	0	0	0	0	0	0	0	0	0
Van	262058	CHI	3	50-60	Tumor-BN	1	0	0	0	1	53	III	0	0	1	21.4903	0	1	0	151	49	Non-HH	0	0	0	0		0	0	0	0	0	0	0	0	0	0	0	0	0	0	0	0	0	0	0	0	0	0
Van	258770	CHI	4	40-50	Tumor-BN	1	0	0	0	0	44	II	0	1	0	21.6309	0	1	0	165	58.89	Non-HH	0	0	0	0		0	0	0	0	0	0	0	0	0	0	0	0	0	0	0	0	0	0	0	0	0	0
Van	254655	CHI	4	<20	Tumor-BN	1	0	0	0	1	12	I	1	0	0	21.6309	0	1	0	165	58.89	Non-HH	0	0	0	0		0	0	0	0	0	0	0	0	0	0	0	0	0	0	0	0	0	0	0	0	0	0
Van	256858	CHI	3	>60	Tumor-BN	1	0	0	0	0	81	III	0	0	1	21.7738	0	1	0	166	60	Non-HH	0	0	0	0		0	0	0	0	0	0	0	0	0	0	0	0	0	0	0	0	0	0	0	0	0	0
Van	258699	CHI	4	30-40	Tumor-BN	1	0	0	0	0	30	II	0	1	0	21.7956	0	1	0	173	65.232	Non-HH	0	0	0	0		0	0	0	0	0	0	0	0	0	0	0	0	0	0	0	0	0	0	0	0	0	0
Van	295052	CHI	4	50-60	Tumor-BN	1	0	0	0	1	56	III	0	0	1	21.8314	0	1	0	158	54.5	Non-HH	0	0	0	0		0	0	0	0	0	0	0	0	0	0	0	0	0	0	0	0	0	0	0	0	0	0
Van	256636	CHI	4	40-50	Tumor-BN	1	0	0	0	1	45	II	0	1	0	21.9446	0	1	0	170	63.42	Non-HH	0	0	0	0		0	0	0	0	0	0	0	0	0	0	0	0	0	0	0	0	0	0	0	0	0	0
Van	261758	CHI	3	50-60	Tumor-BN	1	0	0	0	1	58	III	0	0	1	21.9584	0	1	0	162.5	57.984	Non-HH	0	0	0	0		0	0	0	0	0	0	0	0	0	0	0	0	0	0	0	0	0	0	1	1	0	0
Van	250937	CHI	4	50-60	Tumor-BN	1	0	0	0	0	56	III	0	0	1	21.9636	0	1	0	165	59.796	Non-HH	0	0	0	0		0	0	0	0	0	0	0	0	0	0	0	0	0	0	0	0	0	0	0	0	0	0
Van	258525	CHI	4	40-50	Tumor-BN	1	0	0	0	0	41	II	0	1	0	21.9713	0	1	0	172	65	Non-HH	0	0	0	0		0	0	0	0	0	0	0	0	0	0	0	0	0	0	0	0	0	0	0	0	0	0
Van	261570	CHI	3	50-60	Tumor-BN	1	0	0	0	0	51	III	0	0	1	22.0932	0	1	0	178	70	Non-HH	0	0	0	0		0	0	0	0	0	0	0	0	0	0	0	0	0	0	0	0	0	0	1	1	0	0
Van	262582	CHI	3	40-50	Tumor-BN	1	0	0	0	1	49	II	0	1	0	22.1191	0	1	0	160	56.625	Non-HH	0	0	0	0		0	0	0	0	0	0	0	0	0	0	0	0	0	0	0	0	0	0	2	1	1	0
Van	258323	CHI	3	20-30	Tumor-BN	1	0	0	0	0	29	I	1	0	0	22.3954	0	1	0	183	75	Non-HH	0	0	0	0		0	0	0	0	0	0	0	0	0	0	0	0	0	0	0	0	0	0	0	0	0	0
Van	254059	CHI	4	50-60	Tumor-BN	1	0	0	0	0	54	III	0	0	1	22.4628	0	1	0	165	61.155	Non-HH	0	0	0	0		0	0	0	0	0	0	0	0	0	0	0	0	0	0	0	0	0	0	0	0	0	0
Van	252104	CHI	4	40-50	Tumor-BN	1	0	0	0	1	45	II	0	1	0	22.6292	0	1	0	165	61.608	Non-HH	0	0	0	0		0	0	0	0	0	0	0	0	0	0	0	0	0	0	0	0	0	0	0	0	0	0
Van	252185	CHI	4	>60	Tumor-BN	1	0	0	0	1	60	III	0	0	1	22.65	0	1	0	160	57.984	Non-HH	0	0	0	0		0	0	0	0	0	0	0	0	0	0	0	0	0	0	0	0	0	0	0	0	0	0
Van	250889	CHI	4	50-60	Tumor-BN	1	0	0	0	0	57	III	0	0	1	22.6757	0	1	0	168	64	Non-HH	0	0	0	0		0	0	0	0	0	0	0	0	0	0	0	0	0	0	0	0	0	0	0	0	0	0
Van	250765	CHI	3	>60	Tumor-BN	1	0	0	0	0	65	III	0	0	1	22.7037	0	1	0	173	67.95	Non-HH	0	0	0	0		0	0	0	0	0	0	0	0	0	0	0	0	0	0	0	0	0	0	0	0	0	0
Van	261323	CHI	3	30-40	Tumor-BN	1	0	0	0	1	33	II	0	1	0	22.7493	0	1	0	148	49.83	Non-HH	0	0	0	0		0	0	0	0	0	0	0	0	0	0	0	0	0	0	0	0	0	0	0	0	0	0
Van	247208	CHI	4	40-50	Tumor-BN	1	0	0	0	1	44	II	0	1	0	22.7732	0	1	0	165	62	Non-HH	0	0	0	0		0	0	0	0	0	0	0	0	0	0	0	0	0	0	0	0	0	0	1	1	0	0
Van	249075	CHI	4	>60	Tumor-BN	1	0	0	0	1	67	III	0	0	1	23.0469	0	1	0	160	59	Non-HH	0	0	0	0		0	0	0	0	0	0	0	0	0	0	0	0	0	0	0	0	0	0	0	0	0	0
Van	253042	CHI	3	<20	Tumor-BN	1	0	0	0	1	14	I	1	0	0	23.0518	0	1	0	164	62	Non-HH	0	0	0	0		0	0	0	0	0	0	0	0	0	0	0	0	0	0	0	0	0	0	0	0	0	0
Van	252559	CHI	4	>60	Tumor-BN	1	0	0	0	1	73	III	0	0	1	23.0518	0	1	0	164	62	Non-HH	0	0	0	0		0	0	0	0	0	0	0	0	0	0	0	0	0	0	0	0	0	0	1	1	0	0
Van	250075	CHI	4	50-60	Tumor-BN	1	0	0	0	0	59	III	0	0	1	23.0694	0	1	0	180	74.745	Non-HH	0	0	0	0		0	0	0	0	0	0	0	0	0	0	0	0	0	0	0	0	0	0	0	0	0	0
Van	260087	CHI	4	>60	Tumor-BN	1	0	0	0	1	65	III	0	0	1	23.1363	0	1	0	152	53.454	Non-HH	0	0	0	0		0	0	0	0	0	0	0	0	0	0	0	0	0	0	0	0	0	0	0	0	0	0
Van	253687	CHI	4	>60	Tumor-BN	1	0	0	0	0	81	III	0	0	1	23.3308	0	1	0	162.5	61.608	Non-HH	0	0	0	0		0	0	0	0	0	0	0	0	0	0	0	0	0	0	0	0	0	0	0	0	0	0
Van	255563	CHI	4	50-60	Tumor-BN	1	0	0	0	0	52	III	0	0	1	23.3887	0	1	0	173	70	Non-HH	0	0	0	0		0	0	0	0	0	0	0	0	0	0	0	0	0	0	0	0	0	0	0	0	0	0
Van	255910	CHI	3	50-60	Tumor-BN	1	0	0	0	0	52	III	0	0	1	23.3887	0	1	0	173	70	Non-HH	0	0	0	0		0	0	0	0	0	0	0	0	0	0	0	0	0	0	0	0	0	0	1	1	0	0
Van	253652	CHI	4	50-60	Tumor-BN	1	0	0	0	1	50	II	0	1	0	23.4375	0	1	0	160	60	Non-HH	0	0	0	0		0	0	0	0	0	0	0	0	0	0	0	0	0	0	0	0	0	0	0	0	0	0
Van	259728	CHI	3	30-40	Tumor-BN	1	0	0	0	0	33	II	0	1	0	23.5121	0	1	0	170	67.95	Non-HH	0	0	0	0		0	0	0	0	0	0	0	0	0	0	0	0	0	0	0	0	0	0	0	0	0	0
Van	257794	CHI	4	>60	Tumor-BN	1	0	0	0	0	62	III	0	0	1	23.5121	0	1	0	170	67.95	Non-HH	0	0	0	0		0	0	0	0	0	0	0	0	0	0	0	0	0	0	0	0	0	0	0	0	0	0
Van	252338	CHI	3	>60	Tumor-BN	1	0	0	0	0	80	III	0	0	1	23.5121	0	1	0	170	67.95	Non-HH	0	0	0	0		0	0	0	0	0	0	0	0	0	0	0	0	0	0	0	0	0	0	0	0	0	0
Van	256037	CHI	4	>60	Tumor-BN	1	0	0	0	0	81	III	0	0	1	23.5294	0	1	0	170	68	Non-HH	0	0	0	0		0	0	0	0	0	0	0	0	0	0	0	0	0	0	0	0	0	0	0	0	0	0
Van	260381	CHI	3	40-50	Tumor-BN	1	0	0	0	0	45	II	0	1	0	23.8884	0	1	0	183	80	Non-HH	0	0	0	0		0	0	0	0	0	0	0	0	0	0	0	0	0	0	0	0	0	0	0	0	0	0
Van	253985	CHI	4	>60	Tumor-BN	1	0	0	0	0	75	III	0	0	1	23.9869	0	1	0	178	76	Non-HH	0	0	0	0		0	0	0	0	0	0	0	0	0	0	0	0	0	0	0	0	0	0	0	0	0	0
Van	262346	CHI	3	50-60	Tumor-BN	1	0	0	0	1	53	III	0	0	1	24.1166	0	1	0	152	55.719	Non-HH	0	0	0	0		0	0	0	0	0	0	0	0	0	0	0	0	0	0	0	0	0	0	0	0	0	0
Van	258123	CHI	4	50-60	Tumor-BN	1	0	0	0	1	55	III	0	0	1	24.16	0	1	0	150	54.36	Non-HH	0	0	0	0		0	0	0	0	0	0	0	0	0	0	0	0	0	0	0	0	0	0	0	0	0	0
Van	256198	CHI	4	50-60	Tumor-BN	1	0	0	0	1	53	III	0	0	1	24.1655	0	1	0	162	63.42	Non-HH	0	0	0	0		0	0	0	0	0	0	0	0	0	0	0	0	0	0	0	0	0	0	0	0	0	0
Van	260063	CHI	3	20-30	Tumor-BN	1	0	0	0	1	28	I	1	0	0	24.3375	0	1	0	172	72	Non-HH	0	0	0	0		0	0	0	0	0	0	0	0	0	0	0	0	0	0	0	0	0	0	0	0	0	0
Van	255453	CHI	4	>60	Tumor-BN	1	0	0	0	1	61	III	0	0	1	24.6531	0	1	0	157.5	61.155	Non-HH	0	0	0	0		0	0	0	0	0	0	0	0	0	0	0	0	0	0	0	0	0	0	0	0	0	0
Van	257560	CHI	4	30-40	Tumor-BN	1	0	0	0	0	32	II	0	1	0	24.6755	0	1	0	172	73	Non-HH	0	0	0	0		0	0	0	0	0	0	0	0	0	0	0	0	0	0	0	0	0	0	1	1	0	0
Van	259057	CHI	3	40-50	Tumor-BN	1	0	0	0	1	49	II	0	1	0	24.7224	0	1	0	163	65.685	Non-HH	0	0	0	0		0	0	0	0	0	0	0	0	0	0	0	0	0	0	0	0	0	0	0	0	0	0
Van	257615	CHI	4	50-60	Tumor-BN	1	0	0	0	0	58	III	0	0	1	24.8227	0	1	0	173	74.292	Non-HH	0	0	0	0		0	0	0	0	0	0	0	0	0	0	0	0	0	0	0	0	0	0	0	0	0	0
Van	259658	CHI	4	50-60	Tumor-BN	1	0	0	0	0	53	III	0	0	1	24.8778	0	1	0	168	70.215	Non-HH	0	0	0	0		0	0	0	0	0	0	0	0	0	0	0	0	0	0	0	0	0	0	0	0	0	0
Van	254089	CHI	4	<20	Tumor-BN	1	0	0	0	0	11	I	1	0	0	12.2255	1	0	0	143	25	Non-HH	0	0	0	0		0	0	0	0	0	0	0	0	0	0	0	0	0	0	0	0	0	0	0	0	0	0
Van	254085	CHI	4	<20	Tumor-BN	1	0	0	0	0	13	I	1	0	0	15.9475	1	0	0	159	40.317	Non-HH	0	0	0	0		0	0	0	0	0	0	0	0	0	0	0	0	0	0	0	0	0	0	1	1	0	0
Van	261543	CHI	3	<20	Tumor-BN	1	0	0	0	0	12	I	1	0	0	16.271	1	0	0	175	49.83	Non-HH	0	0	0	0		0	0	0	0	0	0	0	0	0	0	0	0	0	0	0	0	0	0	0	0	0	0
Van	255882	CHI	3	<20	Tumor-BN	1	0	0	0	1	0.25	I	1	0	0	16.6667	1	0	0	60	6	Non-HH	0	0	0	0		0	0	0	0	0	0	0	0	0	0	0	0	0	0	0	0	0	0	0	0	0	0
Van	251823	CHI	4	<20	Tumor-BN	1	0	0	0	1	8	I	1	0	0	16.8493	1	0	0	142	33.975	Non-HH	0	0	0	0		0	0	0	0	0	0	0	0	0	0	0	0	0	0	0	0	0	0	0	0	0	0
Van	249700	CHI	4	>60	Tumor-BN	1	0	0	0	1	84	III	0	0	1	16.862	1	0	0	152	38.958	Non-HH	0	0	0	0		0	0	0	0	0	0	0	0	0	0	0	0	0	0	0	0	0	0	0	0	0	0
Van	255085	CHI	4	<20	Tumor-BN	1	0	0	0	0	18	I	1	0	0	17.1569	1	0	0	178	54.36	Non-HH	0	0	0	0		0	0	0	0	0	0	0	0	0	0	0	0	0	0	0	0	0	0	0	0	0	0
Van	255646	CHI	3	<20	Tumor-BN	1	0	0	0	0	7	I	1	0	0	17.5583	1	0	0	135	32	Non-HH	0	0	0	0		0	0	0	0	0	0	0	0	0	0	0	0	0	0	0	0	0	0	0	0	0	0
Van	255909	CHI	3	50-60	Tumor-BN	1	0	0	0	1	57	III	0	0	1	17.6429	1	0	0	157	43.488	Non-HH	0	0	0	0		0	0	0	0	0	0	0	0	0	0	0	0	0	0	0	0	0	0	0	0	0	0
Van	172939	CHI	4	20-30	Tumor-BN	1	0	0	0	1	22	I	1	0	0	17.6654	1	0	0	158	44.1	Non-HH	0	0	0	0		0	0	0	0	0	0	0	0	0	0	0	0	0	0	0	0	0	0	0	0	0	0
Van	256209	CHI	4	>60	Tumor-BN	1	0	0	0	1	79	III	0	0	1	17.898	1	0	0	155	43	Non-HH	0	0	0	0		0	0	0	0	0	0	0	0	0	0	0	0	0	0	0	0	0	0	0	0	0	0
Van	261678	CHI	3	>60	Tumor-BN	1	0	0	0	1	64	III	0	0	1	18.1955	1	0	0	159	46	Non-HH	0	0	0	0		0	0	0	0	0	0	0	0	0	0	0	0	0	0	0	0	0	0	1	1	0	0
Van	257992	CHI	4	50-60	Tumor-BN	1	0	0	0	1	52	III	0	0	1	18.378	1	0	0	157	45.3	Non-HH	0	0	0	0		0	0	0	0	0	0	0	0	0	0	0	0	0	0	0	0	0	0	1	1	0	0
Van	258365	CHI	3	>60	Tumor-BN	1	0	0	0	1	64	III	0	0	1	18.4031	1	0	0	160	47.112	Non-HH	0	0	0	0		0	0	0	0	0	0	0	0	0	0	0	0	0	0	0	0	0	0	0	0	0	0
Van	98148	CHI	4	>60	Tumor-BN	1	0	0	0	0	74	III	0	0	1	25.2653	0	0	1	172	74.745	Non-HH	0	0	0	0		0	0	0	0	0	0	0	0	0	0	0	0	0	0	0	0	0	0	0	0	0	0
Van	254005	CHI	3	<20	Tumor-BN	1	0	0	0	0	18	I	1	0	0	25.3515	0	0	1	172	75	Non-HH	0	0	0	0		0	0	0	0	0	0	0	0	0	0	0	0	0	0	0	0	0	0	0	0	0	0
Van	255376	CHI	4	>60	Tumor-BN	1	0	0	0	0	66	III	0	0	1	25.6055	0	0	1	170	74	Non-HH	0	0	0	0		0	0	0	0	0	0	0	0	0	0	0	0	0	0	0	0	0	0	0	0	0	0
Van	254973	CHI	3	50-60	Tumor-BN	1	0	0	0	1	51	III	0	0	1	25.6582	0	0	1	160	65.685	Non-HH	0	0	0	0		0	0	0	0	0	0	0	0	0	0	0	0	0	0	0	0	0	0	0	0	0	0
Van	261233	CHI	3	>60	Tumor-BN	1	0	0	0	1	68	III	0	0	1	25.6582	0	0	1	160	65.685	Non-HH	0	0	0	0		0	0	0	0	0	0	0	0	0	0	0	0	0	0	0	0	0	0	0	0	0	0
Van	253503	CHI	4	50-60	Tumor-BN	1	0	0	0	1	55	III	0	0	1	25.7117	0	0	1	165	70	Non-HH	0	0	0	0		0	0	0	0	0	0	0	0	0	0	0	0	0	0	0	0	0	0	0	0	0	0
Van	251229	CHI	4	50-60	Tumor-BN	1	0	0	0	0	51	III	0	0	1	25.7354	0	0	1	178	81.54	Non-HH	0	0	0	0		0	0	0	0	0	0	0	0	0	0	0	0	0	0	0	0	0	0	0	0	0	0
Van	250728	CHI	4	50-60	Tumor-BN	1	0	0	0	0	52	III	0	0	1	25.9909	0	0	1	171	76	Non-HH	0	0	0	0		0	0	0	0	0	0	0	0	0	0	0	0	0	0	0	0	0	0	0	0	0	0
Van	261874	CHI	3	>60	Tumor-BN	1	0	0	0	0	72	III	0	0	1	26.0117	0	0	1	169	74.292	Non-HH	0	0	0	0		0	0	0	0	0	0	0	0	0	0	0	0	0	0	0	0	0	0	0	0	0	0
Van	252937	CHI	4	>60	Tumor-BN	1	0	0	0	0	72	III	0	0	1	26.3336	0	0	1	170	76.104	Non-HH	0	0	0	0		0	0	0	0	0	0	0	0	0	0	0	0	0	0	0	0	0	0	0	0	0	0
Van	256540	CHI	4	40-50	Tumor-BN	1	0	0	0	0	40	II	0	1	0	26.3656	0	0	1	172	78	Non-HH	0	0	0	0		0	0	0	0	0	0	0	0	0	0	0	0	0	0	0	0	0	0	1	1	0	0
Van	250461	CHI	4	40-50	Tumor-BN	1	0	0	0	0	43	II	0	1	0	26.7229	0	0	1	163	71	Non-HH	0	0	0	0		0	0	0	0	0	0	0	0	0	0	0	0	0	0	0	0	0	0	0	0	0	0
Van	261407	CHI	4	>60	Tumor-BN	1	0	0	0	0	62	III	0	0	1	27.2445	0	0	1	173	81.54	Non-HH	0	0	0	0		0	0	0	0	0	0	0	0	0	0	0	0	0	0	0	0	0	0	0	0	0	0
Van	253335	CHI	3	40-50	Tumor-BN	1	0	0	0	1	44	II	0	1	0	27.3437	0	0	1	160	70	Non-HH	0	0	0	0		0	0	0	0	0	0	0	0	0	0	0	0	0	0	0	0	0	0	0	0	0	0
Van	253575	CHI	4	50-60	Tumor-BN	1	0	0	0	1	53	III	0	0	1	27.3437	0	0	1	160	70	Non-HH	0	0	0	0		0	0	0	0	0	0	0	0	0	0	0	0	0	0	0	0	0	0	0	0	0	0
Van	257062	CHI	4	40-50	Tumor-BN	1	0	0	0	0	40	II	0	1	0	27.4308	0	0	1	170	79.275	Non-HH	0	0	0	0		0	0	0	0	0	0	0	0	0	0	0	0	0	0	0	0	0	0	0	0	0	0
Van	254431	CHI	4	50-60	Tumor-BN	1	0	0	0	0	53	III	0	0	1	28.0013	0	0	1	173	83.805	Non-HH	0	0	0	0		0	0	0	0	0	0	0	0	0	0	0	0	0	0	0	0	0	0	0	0	0	0
Van	260002	CHI	4	50-60	Tumor-BN	1	0	0	0	1	58	III	0	0	1	28.283	0	0	1	155	67.95	Non-HH	0	0	0	0		0	0	0	0	0	0	0	0	0	0	0	0	0	0	0	0	0	0	0	0	0	0
Van	249467	CHI	4	50-60	Tumor-BN	1	0	0	0	1	55	III	0	0	1	28.4808	0	0	1	162	74.745	Non-HH	0	0	0	0		0	0	0	0	0	0	0	0	0	0	0	0	0	0	0	0	0	0	0	0	0	0
Van	255358	CHI	4	30-40	Tumor-BN	1	0	0	0	0	33	II	0	1	0	29.0934	0	0	1	172	86.07	Non-HH	0	0	0	0		0	0	0	0	0	0	0	0	0	0	0	0	0	0	0	0	0	0	0	0	0	0
Van	261413	CHI	3	>60	Tumor-BN	1	0	0	0	1	76	III	0	0	1	29.1363	0	0	1	155	70	Non-HH	0	0	0	0		0	0	0	0	0	0	0	0	0	0	0	0	0	0	0	0	0	0	2	1	1	0
Van	248760	CHI	3	>60	Tumor-BN	1	0	0	0	0	66	III	0	0	1	29.4029	0	0	1	173	88	Non-HH	0	0	0	0		0	0	0	0	0	0	0	0	0	0	0	0	0	0	0	0	0	0	1	1	0	0
Van	254207	CHI	4	30-40	Tumor-BN	1	0	0	0	0	33	II	0	1	0	30.4611	0	0	1	169	87	Non-HH	0	0	0	0		0	0	0	0	0	0	0	0	0	0	0	0	0	0	0	0	0	0	0	0	0	0
Van	257021	CHI	3	>60	Tumor-BN	1	0	0	0	0	73	III	0	0	1	30.4953	0	0	1	168	86.07	Non-HH	0	0	0	0		0	0	0	0	0	0	0	0	0	0	0	0	0	0	0	0	0	0	0	0	0	0
Van	254872	CHI	3	30-40	Tumor-BN	1	0	0	0	1	38	II	0	1	0	31.3207	0	0	1	160	80.181	Non-HH	0	0	0	0		0	0	0	0	0	0	0	0	0	0	0	0	0	0	0	0	0	0	0	0	0	0
Van	255009	CHI	4	>60	Tumor-BN	1	0	0	0	0	64	III	0	0	1	32.699	0	0	1	170	94.5	Non-HH	0	0	0	0		0	0	0	0	0	0	0	0	0	0	0	0	0	0	0	0	0	0	0	0	0	0
Van	258603	CHI	4	>60	Tumor-BN	1	0	0	0	1	64	III	0	0	1		0	0	1	160		Non-HH	0	0	0	0		0	0	0	0	0	0	0	0	0	0	0	0	0	0	0	0	0	0	0	0	0	0
Van	257526	CHI	4	50-60	Tumor-DISM	1	0	0	0	0	56	III	0	0	1	21.9713	0	1	0	172	65	Non-HH	0	0	0	0		0	0	0	0	0	0	0	0	0	0	0	0	0	0	0	0	0	0	0	0	0	0
Van	254745	CHI	4	>60	Tumor-DISM	1	0	0	0	1	65	III	0	0	1	22.0386	0	1	0	165	60	Non-HH	0	0	0	0		0	0	0	0	0	0	0	0	0	0	0	0	0	0	0	0	0	0	0	0	0	0
Van	255298	CHI	3	50-60	Tumor-DISM	1	0	0	0	1	51	III	0	0	1	22.4913	0	1	0	170	65	Non-HH	0	0	0	0		0	0	0	0	0	0	0	0	0	0	0	0	0	0	0	0	0	0	0	0	0	0
Van	256479	CHI	4	50-60	Tumor-DISM	1	0	0	0	1	59	III	0	0	1	22.9421	0	1	0	159	58	Non-HH	0	0	0	0		0	0	0	0	0	0	0	0	0	0	0	0	0	0	0	0	0	0	1	1	0	0
Van	112463	CHI	4	20-30	Tumor-DISM	1	0	0	0	1	29	I	1	0	0	23.0686	0	1	0	161	59.796	Non-HH	0	0	0	0		0	0	0	0	0	0	0	0	0	0	0	0	0	0	0	0	0	0	1	1	0	0
Van	255240	CHI	4	20-30	Tumor-DISM	1	0	0	0	1	23	I	1	0	0	23.8256	0	1	0	170	68.856	Non-HH	0	0	0	0		0	0	0	0	0	0	0	0	0	0	0	0	0	0	0	0	0	0	0	0	0	0
Van	255297	CHI	4	>60	Tumor-DISM	1	0	0	0	1	69	III	0	0	1	24.0346	0	1	0	158	60	Non-HH	0	0	0	0		0	0	0	0	0	0	0	0	0	0	0	0	0	0	0	0	0	0	0	0	0	0
Van	262412	CHI	3	>60	Tumor-DISM	1	0	0	0	1	63	III	0	0	1	24.16	0	1	0	150	54.36	Non-HH	0	0	0	0		0	0	0	0	0	0	0	0	0	0	0	0	0	0	0	0	0	0	1	1	0	0
Van	260647	CHI	4	>60	Tumor-DISM	1	0	0	0	1	66	III	0	0	1	24.3234	0	1	0	155	58.437	Non-HH	0	0	0	0		0	0	0	0	0	0	0	0	0	0	0	0	0	0	0	0	0	0	0	0	0	0
Van	254063	CHI	4	<20	Tumor-DISM	1	0	0	0	0	2	I	1	0	0	16.3845	1	0	0	86.4	12.231	Non-HH	0	0	0	0		0	0	0	0	0	0	0	0	0	0	0	0	0	0	0	0	0	0	3	1	1	1
Van	252836	CHI	3	>60	Tumor-DISM	1	0	0	0	0	83	III	0	0	1	24.977	0	0	1	165	68	Non-HH	0	0	0	0		0	0	0	0	0	0	0	0	0	0	0	0	0	0	0	0	0	0	1	1	0	0
Van	254925	CHI	4	>60	Tumor-DISM	1	0	0	0	0	71	III	0	0	1	25.1251	0	0	1	165	68.403	Non-HH	0	0	0	0		0	0	0	0	0	0	0	0	0	0	0	0	0	0	0	0	0	0	0	0	0	0
Van	254511	CHI	4	>60	Tumor-DISM	1	0	0	0	0	76	III	0	0	1	25.6582	0	0	1	160	65.685	Non-HH	0	0	0	0		0	0	0	0	0	0	0	0	0	0	0	0	0	0	0	0	0	0	0	0	0	0
Van	256542	CHI	3	>60	Tumor-DISM	1	0	0	0	0	84	III	0	0	1	27.2392	0	0	1	158	68	Non-HH	0	0	0	0		0	0	0	0	0	0	0	0	0	0	0	0	0	0	0	0	0	0	0	0	0	0
Van	148543	CHI	3	40-50	Tumor-DISM	1	0	0	0	1	46	II	0	1	0	27.4498	0	0	1	152	63.42	Non-HH	0	0	0	0		0	0	0	0	0	0	0	0	0	0	0	0	0	0	0	0	0	0	0	0	0	0
Van	254493	Others	3	20-30	Acne	0	0	0	1	1	22	I	1	0	0	19.1746	0	1	0	157.5	47.565	Non-HH	0	0	0	0		0	0	0	0	0	0	0	0	0	0	0	0	0	0	0	0	0	0	2	1	1	0
Van	254819	Others	4	20-30	Acne	0	0	0	1	1	27	I	1	0	0	21.4844	0	1	0	160	55	Non-HH	0	0	0	0		0	0	0	0	0	0	0	0	0	0	0	0	0	0	0	0	0	0	0	0	0	0
Van	256603	Others	4	<20	Acne	0	0	0	1	0	17	I	1	0	0	23.5121	0	1	0	170	67.95	Non-HH	0	0	0	0		0	0	0	0	0	0	0	0	0	0	0	0	0	0	0	0	0	0	0	0	0	0
Van	254812	Others	4	20-30	Acne	0	0	0	1	0	25	I	1	0	0	23.6669	0	1	0	175	72.48	Non-HH	0	0	0	0		0	0	0	0	0	0	0	0	0	0	0	0	0	0	0	0	0	0	0	0	0	0
Van	256807	Others	2	20-30	Acne	0	0	0	1	1	26	I	1	0	0	18.2615	1	0	0	157.5	45.3	Non-HH	0	0	0	0		0	0	0	0	0	0	0	0	0	0	0	0	0	0	0	0	0	0	0	0	0	0
Van	254019	Others	4	20-30	ECZ	0	0	0	1	1	23	I	1	0	0	19.607	0	1	0	152	45.3	Non-HH	0	0	0	0		0	0	0	0	0	0	0	0	0	0	0	0	0	0	0	0	0	0	3	1	1	1
Van	254871	Others	4	>60	ECZ	0	0	0	1	1	73	III	0	0	1	21.1477	0	1	0	162	55.5	Non-HH	0	0	0	0		0	0	0	0	0	0	0	0	0	0	0	0	0	0	0	0	0	0	0	0	0	0
Van	251524	Others	4	40-50	ECZ	0	0	0	1	0	45	II	0	1	0	21.9713	0	1	0	172	65	Non-HH	0	0	0	0		0	0	0	0	0	0	0	0	0	0	0	0	0	0	0	0	0	0	0	0	0	0
Van	255506	Others	3	>60	ECZ	0	0	0	1	1	65	III	0	0	1	23.3025	0	1	0	162	61.155	Non-HH	0	0	0	0		0	0	0	0	0	0	0	0	0	0	0	0	0	0	0	0	0	0	0	0	0	0
Van	252358	Others	4	50-60	ECZ	0	0	0	1	1	51	III	0	0	1	24.0346	0	1	0	158	60	Non-HH	0	0	0	0		0	0	0	0	0	0	0	0	0	0	0	0	0	0	0	0	0	0	0	0	0	0
Van	255039	Others	4	>60	ECZ	0	0	0	1	0	65	III	0	0	1	25.7354	0	0	1	178	81.54	Non-HH	0	0	0	0		0	0	0	0	0	0	0	0	0	0	0	0	0	0	0	0	0	0	0	0	0	0
Van	254420	Others	4	40-50	ECZ	0	0	0	1	0	42	II	0	1	0	26.7299	0	0	1	173	80	Non-HH	0	0	0	0		0	0	0	0	0	0	0	0	0	0	0	0	0	0	0	0	0	0	2	1	1	0
Van	254596	Others	4	40-50	ECZ	0	0	0	1	0	40	II	0	1	0	28.0899	0	0	1	178	89	Non-HH	0	0	0	0		0	0	0	0	0	0	0	0	0	0	0	0	0	0	0	0	0	0	0	0	0	0
Van	260944	Others	4	50-60	ECZ	0	0	0	1	1	56	III	0	0	1	42.8876	0	0	1	162.5	113.25	Non-HH	0	0	0	0		0	0	0	0	0	0	0	0	0	0	0	0	0	0	0	0	0	0	0	0	0	0
Van	254779	Others	4	30-40	Hair Ds	0	0	0	1	1	30	II	0	1	0	18.6171	0	1	0	173	55.719	Non-HH	0	0	0	0		0	0	0	0	0	0	0	0	0	0	0	0	0	0	0	0	0	0	0	0	0	0
Van	256110	Others	4	30-40	Hair Ds	0	0	0	1	1	34	II	0	1	0	20.8652	0	1	0	168	58.89	Non-HH	0	0	0	0		0	0	0	0	0	0	0	0	0	0	0	0	0	0	0	0	0	0	0	0	0	0
Van	252852	Others	4	50-60	Hair Ds	0	0	0	1	1	58	III	0	0	1	24.017	0	1	0	162.5	63.42	Non-HH	0	0	0	0		0	0	0	0	0	0	0	0	0	0	0	0	0	0	0	0	0	0	0	0	0	0
Van	261684	Others	4	>60	INF	0	0	0	1	1	64	III	0	0	1	20.1827	0	1	0	167.5	56.625	Non-HH	0	0	0	0		0	0	0	0	0	0	0	0	0	0	0	0	0	0	0	0	0	0	0	0	0	0
Van	256165	Others	2	20-30	INF	0	0	0	1	0	22	I	1	0	0	22.65	0	1	0	180	73.386	Non-HH	0	0	0	0		0	0	0	0	0	0	0	0	0	0	0	0	0	0	0	0	0	0	0	0	0	0
Van	251497	Others	3	30-40	INF	0	0	0	1	1	37	II	0	1	0	17.0551	1	0	0	167	47.565	Non-HH	0	0	0	0		0	0	0	0	0	0	0	0	0	0	0	0	0	0	0	0	0	0	3	1	1	1
Van	254200	Others	4	20-30	MISC	0	0	0	1	1	27	I	1	0	0	19.1001	0	1	0	165	52	Non-HH	0	0	0	0		0	0	0	0	0	0	0	0	0	0	0	0	0	0	0	0	0	0	0	0	0	0
Van	253725	Others	4	>60	MISC	0	0	0	1	0	70	III	0	0	1	22.1003	0	1	0	162	58	Non-HH	0	0	0	0		0	0	0	0	0	0	0	0	0	0	0	0	0	0	0	0	0	0	0	0	0	0
Van	258985	Others	3	30-40	MISC	0	0	0	1	0	34	II	0	1	0	23.04	0	1	0	178	73	Non-HH	0	0	0	0		0	0	0	0	0	0	0	0	0	0	0	0	0	0	0	0	0	0	0	0	0	0
Van	260849	Others	4	40-50	MISC	0	0	0	1	1	43	II	0	1	0	23.4375	0	1	0	160	60	Non-HH	0	0	0	0		0	0	0	0	0	0	0	0	0	0	0	0	0	0	0	0	0	0	0	0	0	0
Van	255390	Others	4	50-60	MISC	0	0	0	1	0	52	III	0	0	1	23.5294	0	1	0	170	68	Non-HH	0	0	0	0		0	0	0	0	0	0	0	0	0	0	0	0	0	0	0	0	0	0	0	0	0	0
Van	260771	Others	5	30-40	MISC	0	0	0	1	0	34	II	0	1	0	31.0204	0	0	1	175	95	Non-HH	0	0	0	0		0	0	0	0	0	0	0	0	0	0	0	0	0	0	0	0	0	0	0	0	0	0
Van	254064	Others	4	>60	MISC	0	0	0	1	1	72	III	0	0	1	32.039	0	0	1	153	75	Non-HH	0	0	0	0		0	0	0	0	0	0	0	0	0	0	0	0	0	0	0	0	0	0	0	0	0	0
Van	256691	Others	3	50-60	PIG-MISC	0	0	0	1	1	50	II	0	1	0	21.4844	0	1	0	160	55	Non-HH	0	0	0	0		0	0	0	0	0	0	0	0	0	0	0	0	0	0	0	0	0	0	0	0	0	0
Van	253659	Others	4	40-50	PIG-MISC	0	0	0	1	1	48	II	0	1	0	23.7253	0	1	0	155	57	Non-HH	0	0	0	0		0	0	0	0	0	0	0	0	0	0	0	0	0	0	0	0	0	0	0	0	0	0
Van	257882	Others	3	40-50	PIG-MISC	0	0	0	1	1	48	II	0	1	0	17.6693	1	0	0	156	43	Non-HH	0	0	0	0		0	0	0	0	0	0	0	0	0	0	0	0	0	0	0	0	0	0	0	0	0	0
Van	251360	Others	4	30-40	PIG-VIT	0	0	0	1	1	30	II	0	1	0	24.1672	0	1	0	164	65	Non-HH	0	0	0	0		0	0	0	0	0	0	0	0	0	0	0	0	0	0	0	0	0	0	0	0	0	0
Van	255054	Others	4	40-50	PIG-VIT	0	0	0	1	0	48	II	0	1	0	25.2493	0	0	1	178	80	Non-HH	0	0	0	0		0	0	0	0	0	0	0	0	0	0	0	0	0	0	0	0	0	0	0	0	0	0
Van	255196	Others	4	30-40	PIG-VIT	0	0	0	1	1	30	II	0	1	0	30.082	0	0	1	160	77.01	Non-HH	0	0	0	0		0	0	0	0	0	0	0	0	0	0	0	0	0	0	0	0	0	0	0	0	0	0
Van	260620	Others	3	50-60	Ros	0	0	0	1	0	50	II	0	1	0	26.7299	0	0	1	173	80	Non-HH	0	0	0	0		0	0	0	0	0	0	0	0	0	0	0	0	0	0	0	0	0	0	0	0	0	0
Van	258752	Others	3	<20	Scar	0	0	0	1	1	19	I	1	0	0	19.5293	0	1	0	150	43.941	Non-HH	0	0	0	0		0	0	0	0	0	0	0	0	0	0	0	0	0	0	0	0	0	0	0	0	0	0
Van	252670	Others	3	30-40	Tumor-BN	0	0	0	1	1	34	II	0	1	0	18.8097	0	1	0	170	54.36	Non-HH	0	0	0	0		0	0	0	0	0	0	0	0	0	0	0	0	0	0	0	0	0	0	0	0	0	0
Van	256924	Others	2	<20	Tumor-BN	0	0	0	1	1	19	I	1	0	0	19.1512	0	1	0	171	56	Non-HH	0	0	0	0		0	0	0	0	0	0	0	0	0	0	0	0	0	0	0	0	0	0	0	0	0	0
Van	256822	Others	4	40-50	Tumor-BN	0	0	0	1	1	41	II	0	1	0	20.5873	0	1	0	152	47.565	Non-HH	0	0	0	0		0	0	0	0	0	0	0	0	0	0	0	0	0	0	0	0	0	0	0	0	0	0
Van	255805	Others	4	40-50	Tumor-BN	0	0	0	1	1	48	II	0	1	0	20.9291	0	1	0	162.5	55.266	Non-HH	0	0	0	0		0	0	0	0	0	0	0	0	0	0	0	0	0	0	0	0	0	0	1	1	0	0
Van	254832	Others	4	40-50	Tumor-BN	0	0	0	1	1	41	II	0	1	0	20.9625	0	1	0	157.5	52	Non-HH	0	0	0	0		0	0	0	0	0	0	0	0	0	0	0	0	0	0	0	0	0	0	0	0	0	0
Van	254579	Others	4	>60	Tumor-BN	0	0	0	1	0	76	III	0	0	1	22.7204	0	1	0	173	68	Non-HH	0	0	0	0		0	0	0	0	0	0	0	0	0	0	0	0	0	0	0	0	0	0	1	1	0	0
Van	258972	Others	3	>60	Tumor-BN	0	0	0	1	1	60	III	0	0	1	25.5937	0	0	1	163	68	Non-HH	0	0	0	0		0	0	0	0	0	0	0	0	0	0	0	0	0	0	0	0	0	0	0	0	0	0
Van	253820	Others	4	<20	Tumor-DISM	0	0	0	1	1	19	I	1	0	0	18.303	1	0	0	165	49.83	Non-HH	0	0	0	0		0	0	0	0	0	0	0	0	0	0	0	0	0	0	0	0	0	0	0	0	0	0
Van	242806	SSEA	4	20-30	Acne	0	0	1	0	1	23	I	1	0	0	20.8284	0	1	0	162.5	55	Non-HH	0	0	0	0		0	0	0	0	0	0	0	0	0	0	0	0	0	0	0	0	0	0	0	0	0	0
Van	252548	SSEA	4	20-30	Acne	0	0	1	0	0	22	I	1	0	0	31.0284	0	0	1	173	92.865	Non-HH	0	0	0	0		0	0	0	0	0	0	0	0	0	0	0	0	0	0	0	0	0	0	0	0	0	0
Van	257797	SSEA	5	<20	ECZ	0	0	1	0	0	9	I	1	0	0	19.2044	0	1	0	135	35	Non-HH	0	0	0	0		0	0	0	0	0	0	0	0	0	0	0	0	0	0	0	0	0	0	0	0	0	0
Van	257120	SSEA	4	20-30	ECZ	0	0	1	0	1	25	I	1	0	0	19.5312	0	1	0	160	50	Non-HH	0	0	0	0		0	0	0	0	0	0	0	0	0	0	0	0	0	0	0	0	0	0	0	0	0	0
Van	256032	SSEA	4	<20	ECZ	0	0	1	0	0	19	I	1	0	0	20.3704	0	1	0	180	66	Non-HH	0	0	0	0		0	0	0	0	0	0	0	0	0	0	0	0	0	0	0	0	0	0	0	0	0	0
Van	262690	SSEA	5	40-50	ECZ	0	0	1	0	1	46	II	0	1	0	21.4265	0	1	0	152.5	49.83	Non-HH	0	0	0	0		0	0	0	0	0	0	0	0	0	0	0	0	0	0	0	0	0	0	0	0	0	0
Van	251645	SSEA	5	>60	ECZ	0	0	1	0	0	60	III	0	0	1	22.0386	0	1	0	165	60	Non-HH	0	0	0	0		0	0	0	0	0	0	0	0	0	0	0	0	0	0	0	0	0	0	0	0	0	0
Van	253453	SSEA	4	>60	ECZ	0	0	1	0	0	67	III	0	0	1	22.4549	0	1	0	167.5	63	Non-HH	0	0	0	0		0	0	0	0	0	0	0	0	0	0	0	0	0	0	0	0	0	0	0	0	0	0
Van	256578	SSEA	4	>60	ECZ	0	0	1	0	0	73	III	0	0	1	22.9038	0	1	0	179	73.386	Non-HH	0	0	0	0		0	0	0	0	0	0	0	0	0	0	0	0	0	0	0	0	0	0	0	0	0	0
Van	250677	SSEA	5	40-50	ECZ	0	0	1	0	0	40	II	0	1	0	22.9591	0	1	0	163	61	Non-HH	0	0	0	0		0	0	0	0	0	0	0	0	0	0	0	0	0	0	0	0	0	0	0	0	0	0
Van	254852	SSEA	5	>60	ECZ	0	0	1	0	1	67	III	0	0	1	23.3578	0	1	0	160	59.796	Non-HH	0	0	0	0		0	0	0	0	0	0	0	0	0	0	0	0	0	0	0	0	0	0	0	0	0	0
Van	253466	SSEA	4	40-50	ECZ	0	0	1	0	1	40	II	0	1	0	24.0656	0	1	0	160	61.608	Non-HH	0	0	0	0		0	0	0	0	0	0	0	0	0	0	0	0	0	0	0	0	0	0	0	0	0	0
Van	251740	SSEA	4	40-50	ECZ	0	0	1	0	1	49	II	0	1	0	24.3219	0	1	0	149.5	54.36	Non-HH	0	0	0	0		0	0	0	0	0	0	0	0	0	0	0	0	0	0	0	0	0	0	1	1	0	0
Van	245832	SSEA	5	<20	ECZ	0	0	1	0	1	4	I	1	0	0	17.8554	1	0	0	91.5	14.949	Non-HH	0	0	0	0		0	0	0	0	0	0	0	0	0	0	0	0	0	0	0	0	0	0	2	1	1	0
Van	258268	SSEA	4	20-30	ECZ	0	0	1	0	0	28	I	1	0	0	26.732	0	0	1	167.5	75	Non-HH	0	0	0	0		0	0	0	0	0	0	0	0	0	0	0	0	0	0	0	0	0	0	0	0	0	0
Van	254545	SSEA	4	20-30	ECZ	0	0	1	0	1	24	I	1	0	0	28.3058	0	0	1	162.5	74.745	Non-HH	0	0	0	0		0	0	0	0	0	0	0	0	0	0	0	0	0	0	0	0	0	0	0	0	0	0
Van	254464	SSEA	5	30-40	ECZ	0	0	1	0	0	36	II	0	1	0	28.6067	0	0	1	173	85.617	Non-HH	0	0	0	0		0	0	0	0	0	0	0	0	0	0	0	0	0	0	0	0	0	0	0	0	0	0
Van	258419	SSEA	4	>60	ECZ	0	0	1	0	1	67	III	0	0	1	29.063	0	0	1	167.5	81.54	Non-HH	0	0	0	0		0	0	0	0	0	0	0	0	0	0	0	0	0	0	0	0	0	0	0	0	0	0
Van	255413	SSEA	4	20-30	ECZ	0	0	1	0	0	20	I	1	0	0	31.3495	0	0	1	170	90.6	Non-HH	0	0	0	0		0	0	0	0	0	0	0	0	0	0	0	0	0	0	0	0	0	0	1	1	0	0
Van	254651	SSEA	5	>60	ECZ	0	0	1	0	1	78	III	0	0	1	32.5754	0	0	1	142	65.685	Non-HH	0	0	0	0		0	0	0	0	0	0	0	0	0	0	0	0	0	0	0	0	0	0	0	0	0	0
Van	255250	SSEA	4	>60	ECZ	0	0	1	0	1	82	III	0	0	1	35.0589	0	0	1	152	81	Non-HH	0	0	0	0		0	0	0	0	0	0	0	0	0	0	0	0	0	0	0	0	0	0	0	0	0	0
Van	250718	SSEA	4	40-50	ECZ	0	0	1	0	0	42	II	0	1	0	35.2749	0	0	1	165	96.036	Non-HH	0	0	0	0		0	0	0	0	0	0	0	0	0	0	0	0	0	0	0	0	0	0	2	1	1	0
Van	254421	SSEA	4	20-30	Hair Ds	0	0	1	0	0	27	I	1	0	0	19.0451	0	1	0	173	57	Non-HH	0	0	0	0		0	0	0	0	0	0	0	0	0	0	0	0	0	0	0	0	0	0	0	0	0	0
Van	256590	SSEA	4	20-30	Hair Ds	0	0	1	0	0	21	I	1	0	0	22.1878	0	1	0	175	67.95	Non-HH	0	0	0	0		0	0	0	0	0	0	0	0	0	0	0	0	0	0	0	0	0	0	0	0	0	0
Van	255059	SSEA	4	40-50	Hair Ds	0	0	1	0	1	42	II	0	1	0	24.1349	0	1	0	155	57.984	Non-HH	0	0	0	0		0	0	0	0	0	0	0	0	0	0	0	0	0	0	0	0	0	0	0	0	0	0
Van	254478	SSEA	5	30-40	Hair Ds	0	0	1	0	0	33	II	0	1	0	24.4676	0	1	0	180	79.275	Non-HH	0	0	0	0		0	0	0	0	0	0	0	0	0	0	0	0	0	0	0	0	0	0	0	0	0	0
Van	254920	SSEA	4	30-40	Hair Ds	0	0	1	0	1	36	II	0	1	0	17.5964	1	0	0	157.5	43.65	Non-HH	0	0	0	0		0	0	0	0	0	0	0	0	0	0	0	0	0	0	0	0	0	0	0	0	0	0
Van	258122	SSEA	5	>60	Hair Ds	0	0	1	0	1	69	III	0	0	1	27.3923	0	0	1	157.5	67.95	Non-HH	0	0	0	0		0	0	0	0	0	0	0	0	0	0	0	0	0	0	0	0	0	0	0	0	0	0
Van	254867	SSEA	5	20-30	Hair Ds	0	0	1	0	1	26	I	1	0	0	30.0602	0	0	1	180	97.395	Non-HH	0	0	0	0		0	0	0	0	0	0	0	0	0	0	0	0	0	0	0	0	0	0	1	1	0	0
Van	261212	SSEA	5	30-40	Hair Ds	0	0	1	0	1	38	II	0	1	0	31.485	0	0	1	167.5	88.335	Non-HH	0	0	0	0		0	0	0	0	0	0	0	0	0	0	0	0	0	0	0	0	0	0	0	0	0	0
Van	256142	SSEA	4	<20	Hair Ds	0	0	1	0	1	18	I	1	0	0	32.8432	0	0	1	164	88.335	Non-HH	0	0	0	0		0	0	0	0	0	0	0	0	0	0	0	0	0	0	0	0	0	0	1	1	0	0
Van	255409	SSEA	4	50-60	INF	0	0	1	0	0	54	III	0	0	1	21.6358	0	1	0	167.5	60.702	Non-HH	0	0	0	0		0	0	0	0	0	0	0	0	0	0	0	0	0	0	0	0	0	0	0	0	0	0
Van	253691	SSEA	4	40-50	INF	0	0	1	0	0	48	II	0	1	0	22.6446	0	1	0	162.5	59.796	Non-HH	0	0	0	0		0	0	0	0	0	0	0	0	0	0	0	0	0	0	0	0	0	0	0	0	0	0
Van	249483	SSEA	4	>60	INF	0	0	1	0	0	80	III	0	0	1	23.5908	0	1	0	178	74.745	Non-HH	0	0	0	0		0	0	0	0	0	0	0	0	0	0	0	0	0	0	0	0	0	0	0	0	0	0
Van	251114	SSEA	4	30-40	INF	0	0	1	0	0	39	II	0	1	0	25	0	0	1	160	64	Non-HH	0	0	0	0		0	0	0	0	0	0	0	0	0	0	0	0	0	0	0	0	0	0	0	0	0	0
Van	261913	SSEA	4	50-60	INF	0	0	1	0	0	56	III	0	0	1	26.6728	0	0	1	162	70	Non-HH	0	0	0	0		0	0	0	0	0	0	0	0	0	0	0	0	0	0	0	0	0	0	0	0	0	0
Van	251116	SSEA	4	20-30	INF	0	0	1	0	1	26	I	1	0	0	28.6501	0	0	1	165	78	Non-HH	0	0	0	0		0	0	0	0	0	0	0	0	0	0	0	0	0	0	0	0	0	0	0	0	0	0
Van	255084	SSEA	4	40-50	MISC	0	0	1	0	0	44	II	0	1	0	22.6046	0	1	0	167.5	63.42	Non-HH	0	0	0	0		0	0	0	0	0	0	0	0	0	0	0	0	0	0	0	0	0	0	0	0	0	0
Van	256786	SSEA	5	20-30	MISC	0	0	1	0	1	24	I	1	0	0	23.7253	0	1	0	155	57	Non-HH	0	0	0	0		0	0	0	0	0	0	0	0	0	0	0	0	0	0	0	0	0	0	0	0	0	0
Van	260770	SSEA	5	30-40	MISC	0	0	1	0	0	32	II	0	1	0	23.8751	0	1	0	165	65	Non-HH	0	0	0	0		0	0	0	0	0	0	0	0	0	0	0	0	0	0	0	0	0	0	0	0	0	0
Van	257804	SSEA	5	20-30	MISC	0	0	1	0	1	27	I	1	0	0	24.3911	0	1	0	173	73	Non-HH	0	0	0	0		0	0	0	0	0	0	0	0	0	0	0	0	0	0	0	0	0	0	1	1	0	0
Van	249294	SSEA	4	40-50	MISC	0	0	1	0	1	41	II	0	1	0	25.5661	0	0	1	157.5	63.42	Non-HH	0	0	0	0		0	0	0	0	0	0	0	0	0	0	0	0	0	0	0	0	0	0	0	0	0	0
Van	262145	SSEA	4	20-30	MISC	0	0	1	0	0	25	I	1	0	0	31.3495	0	0	1	170	90.6	Non-HH	0	0	0	0		0	0	0	0	0	0	0	0	0	0	0	0	0	0	0	0	0	0	0	0	0	0
Van	260842	SSEA	5	40-50	PIG-MISC	0	0	1	0	1	46	II	0	1	0	19.2294	0	1	0	175	58.89	Non-HH	0	0	0	0		0	0	0	0	0	0	0	0	0	0	0	0	0	0	0	0	0	0	0	0	0	0
Van	227843	SSEA	4	40-50	PIG-MISC	0	0	1	0	1	49	II	0	1	0	19.4648	0	1	0	160	49.83	Non-HH	0	0	0	0		0	0	0	0	0	0	0	0	0	0	0	0	0	0	0	0	0	0	0	0	0	0
Van	254211	SSEA	4	40-50	PIG-MISC	0	0	1	0	1	47	II	0	1	0	20.1952	0	1	0	152	46.659	Non-HH	0	0	0	0		0	0	0	0	0	0	0	0	0	0	0	0	0	0	0	0	0	0	0	0	0	0
Van	251778	SSEA	5	>60	PIG-MISC	0	0	1	0	1	65	III	0	0	1	21.9598	0	1	0	152	50.736	Non-HH	0	0	0	0		0	0	0	0	0	0	0	0	0	0	0	0	0	0	0	0	0	0	1	1	0	0
[truncated: 30 more rows]
[truncated: 133 more columns]
